# Supplementary material for: 3,3,12,12-Tetra­methyl-1,5,10,14-tetra­oxa­dispiro­[5.2.5.2]hexa­deca­ne
Source: Acta Crystallogr Sect E Struct Rep Online. 2009 Jun 13;65(Pt 7):o1559. doi: 10.1107/S1600536809021291 (PMC2969492; doi:10.1107/S1600536809021291)
Supplement: Supplementary file 1 [file e-65-o1559-sup1.cif]

##############################################################################
###                                                                        ###
###        Electronic paper (Acta Crystallographica Section E)             ###
###                                                                        ###
##############################################################################
#                                                                            #
# This CIF contains the data in a paper accepted for publication in Acta     #
# Crystallographica Section E. It conforms to the requirements of Notes      #
# for Authors for Section E, and has been peer reviewed under the auspices   #
# of the IUCr Commission on Journals.                                        #
#                                                                            #
# Full details of the Crystallographic Information File format               #
# are given in the paper "The Crystallographic Information File (CIF):       #
# a New Standard Archive File for Crystallography" by S. R. Hall, F. H.      #
# Allen and I. D. Brown [Acta Cryst. (1991), A47, 655-685].                  #
#                                                                            #
# The current version of the core CIF dictionary is obtainable from          #
# ftp://ftp.iucr.org/pub/cif_core.dic. The current version number is 2.4.    #
#                                                                            #
# Software is freely available for graphical display of the structure(s) in  #
# this CIF.  For information consult the CIF home page http://www.iucr.org/  #
# cif/home.html                                                              #
#                                                                            #
# This file may be used for bona fide research purposes within the           #
# scientific community so long as proper attribution is given to the journal # 
# article from which it was obtained.                                        #
#                                                                            #
##############################################################################
                                             
data_I
_audit_creation_method     SHELXL-97
_chemical_name_systematic
;
3,3,12,12-Tetramethyl-1,5,10,14-tetraoxadispiro[5.2.5.2]hexadecane
;
_chemical_name_common
;
1,4-Cyclohexanedione bis(2,2-dimethyltrimethylene ketal)
;
_chemical_formula_moiety     'C16 H28 O4'
_chemical_formula_sum     'C16 H28 O4'
_chemical_formula_iupac     'C16 H28 O4'
_chemical_formula_weight     284.38
_chemical_melting_point     430
_symmetry_cell_setting     monoclinic
_symmetry_space_group_name_H-M     'P 21/c'
_symmetry_space_group_name_Hall     '-P 2ybc'
loop_
    _symmetry_equiv_pos_as_xyz
    'x, y, z'
    '-x, y+1/2, -z+1/2'
    '-x, -y, -z'
    'x, -y-1/2, z-1/2'
_cell_length_a     12.639(8)
_cell_length_b     5.838(4)
_cell_length_c     11.179(7)
_cell_angle_alpha     90.00
_cell_angle_beta     110.611(8)
_cell_angle_gamma     90.00
_cell_volume     772.1(9)
_cell_formula_units_Z     2
_cell_measurement_reflns_used     2071
_cell_measurement_theta_min     3.31
_cell_measurement_theta_max     27.50
_cell_measurement_temperature     93(2)
_exptl_crystal_description     block
_exptl_crystal_colour     colourless
_exptl_crystal_size_max     0.43
_exptl_crystal_size_mid     0.37
_exptl_crystal_size_min     0.14
_exptl_crystal_density_diffrn     1.223
_exptl_crystal_density_meas     ?
_exptl_crystal_density_method     'not measured'
_exptl_crystal_F_000     312
_exptl_absorpt_coefficient_mu     0.086
_exptl_absorpt_correction_type     none
_exptl_absorpt_process_details     ?
_exptl_absorpt_correction_T_min     ?
_exptl_absorpt_correction_T_max     ?
_exptl_special_details     ?
_diffrn_ambient_temperature     93(2)
_diffrn_radiation_type     MoK\a
_diffrn_radiation_wavelength     0.71073
_diffrn_radiation_source     'Rotating Anode'
_diffrn_radiation_monochromator     graphite
_diffrn_measurement_device_type     'Rigaku SPIDER'
_diffrn_measurement_method     \w
_diffrn_detector_area_resol_mean     ?
_diffrn_reflns_number     5721
_diffrn_reflns_av_R_equivalents     0.0477
_diffrn_reflns_av_sigmaI/netI     0.0603
_diffrn_reflns_theta_min     3.44
_diffrn_reflns_theta_max     27.48
_diffrn_reflns_theta_full     27.48
_diffrn_measured_fraction_theta_max     0.989
_diffrn_measured_fraction_theta_full     0.989
_diffrn_reflns_limit_h_min     -16
_diffrn_reflns_limit_h_max     16
_diffrn_reflns_limit_k_min     -7
_diffrn_reflns_limit_k_max     7
_diffrn_reflns_limit_l_min     -13
_diffrn_reflns_limit_l_max     14
_diffrn_standards_number     0
_diffrn_standards_interval_count     .
_diffrn_standards_interval_time     .
_diffrn_standards_decay_%     ?
_refine_special_details
;
Refinement of <i>F</i>^2^ against ALL reflections. The weighted <i>R</i>-factor
<i>wR</i> and
goodness of fit <i>S</i> are based on <i>F</i>^2^, conventional
<i>R</i>-factors <i>R</i> are based
on <i>F</i>, with <i>F</i> set to zero for negative <i>F</i>^2^. The threshold
expression of
<i>F</i>^2^ > \s(<i>F</i>^2^) is used only for calculating <i>R</i>-factors(gt)
<i>etc</i>. and is
not relevant to the choice of reflections for refinement. <i>R</i>-factors
based
on <i>F</i>^2^ are statistically about twice as large as those based on
<i>F</i>, and <i>R</i>-
factors based on ALL data will be even larger.
;
_reflns_number_total     1752
_reflns_number_gt     1243
_reflns_threshold_expression     I>2\s(I)
_refine_ls_structure_factor_coef     Fsqd
_refine_ls_matrix_type     full
_refine_ls_R_factor_all     0.0683
_refine_ls_R_factor_gt     0.0490
_refine_ls_wR_factor_gt     0.0865
_refine_ls_wR_factor_ref     0.0946
_refine_ls_goodness_of_fit_ref     1.001
_refine_ls_restrained_S_all     1.001
_refine_ls_number_reflns     1752
_refine_ls_number_parameters     93
_refine_ls_number_restraints     0
_refine_ls_hydrogen_treatment     constr
_refine_ls_weighting_scheme     calc
_refine_ls_weighting_details
           'calc w=1/[\s^2^(Fo^2^)+(0.0116P)^2^+0.36P] where P=(Fo^2^+2Fc^2^)/3'
_atom_sites_solution_hydrogens     geom
_atom_sites_solution_primary     direct
_atom_sites_solution_secondary     difmap
_refine_ls_shift/su_max     0.000
_refine_ls_shift/su_mean     0.000
_refine_diff_density_max     0.266
_refine_diff_density_min     -0.186
_refine_ls_extinction_method     none
_refine_ls_extinction_coef     ?
loop_
    _atom_type_symbol
    _atom_type_description
    _atom_type_scat_dispersion_real
    _atom_type_scat_dispersion_imag
    _atom_type_scat_source
    'C' 'C' 0.0033 0.0016
                         'International Tables Vol C Tables 4.2.6.8 and 6.1.1.4'
    'H' 'H' 0.0000 0.0000
                         'International Tables Vol C Tables 4.2.6.8 and 6.1.1.4'
    'O' 'O' 0.0106 0.0060
                         'International Tables Vol C Tables 4.2.6.8 and 6.1.1.4'
_computing_data_collection     'RAPID-AUTO (Rigaku 2004)'
_computing_cell_refinement     'RAPID-AUTO (Rigaku 2004)'
_computing_data_reduction     'RAPID-AUTO (Rigaku 2004)'
_computing_structure_solution     'SHELXS97 (Sheldrick, 2008)'
_computing_structure_refinement     'SHELXL97 (Sheldrick, 2008)'
_computing_molecular_graphics     'SHELXTL (Sheldrick, 2008)'
_computing_publication_material     'SHELXTL (Sheldrick, 2008)'
loop_
    _atom_site_type_symbol
    _atom_site_label
    _atom_site_fract_x
    _atom_site_fract_y
    _atom_site_fract_z
    _atom_site_U_iso_or_equiv
    _atom_site_adp_type
    _atom_site_calc_flag
    _atom_site_refinement_flags
    _atom_site_occupancy
    _atom_site_disorder_assembly
    _atom_site_disorder_group
    O O1 0.68024(9) 0.62454(18) 0.57453(10) 0.0219(3) Uani d . 1 . .
    O O2 0.66546(9) 0.37232(18) 0.73088(10) 0.0221(3) Uani d . 1 . .
    C C1 0.43232(13) 0.7060(3) 0.48564(15) 0.0224(4) Uani d . 1 . .
    H H1A 0.3649 0.7851 0.4912 0.027 Uiso calc R 1 . .
    H H1B 0.4768 0.8194 0.4574 0.027 Uiso calc R 1 . .
    C C2 0.50381(13) 0.6171(3) 0.61780(15) 0.0220(4) Uani d . 1 . .
    H H2A 0.5299 0.7478 0.6774 0.026 Uiso calc R 1 . .
    H H2B 0.4570 0.5166 0.6505 0.026 Uiso calc R 1 . .
    C C3 0.60572(13) 0.4836(3) 0.61294(15) 0.0204(4) Uani d . 1 . .
    C C4 0.74097(14) 0.7887(3) 0.66956(15) 0.0232(4) Uani d . 1 . .
    H H4A 0.6868 0.8977 0.6843 0.028 Uiso calc R 1 . .
    H H4B 0.7928 0.8768 0.6380 0.028 Uiso calc R 1 . .
    C C5 0.80864(13) 0.6730(3) 0.79466(15) 0.0217(4) Uani d . 1 . .
    C C6 0.72591(14) 0.5256(3) 0.83191(15) 0.0222(4) Uani d . 1 . .
    H H6A 0.7677 0.4360 0.9093 0.027 Uiso calc R 1 . .
    H H6B 0.6715 0.6257 0.8526 0.027 Uiso calc R 1 . .
    C C7 0.85930(15) 0.8559(3) 0.89653(16) 0.0284(4) Uani d . 1 . .
    H H7A 0.9083 0.9571 0.8691 0.034 Uiso calc R 1 . .
    H H7B 0.9038 0.7820 0.9773 0.034 Uiso calc R 1 . .
    H H7C 0.7983 0.9459 0.9085 0.034 Uiso calc R 1 . .
    C C8 0.90174(14) 0.5242(3) 0.77798(16) 0.0288(4) Uani d . 1 . .
    H H8A 0.8680 0.4097 0.7113 0.035 Uiso calc R 1 . .
    H H8B 0.9430 0.4466 0.8587 0.035 Uiso calc R 1 . .
    H H8C 0.9541 0.6206 0.7532 0.035 Uiso calc R 1 . .
loop_
    _atom_site_aniso_label
    _atom_site_aniso_U_11
    _atom_site_aniso_U_22
    _atom_site_aniso_U_33
    _atom_site_aniso_U_12
    _atom_site_aniso_U_13
    _atom_site_aniso_U_23
    O1 0.0275(6) 0.0188(6) 0.0206(6) -0.0030(5) 0.0099(5) -0.0001(5)
    O2 0.0292(6) 0.0154(6) 0.0197(6) -0.0016(5) 0.0060(5) 0.0013(5)
    C1 0.0282(9) 0.0151(8) 0.0240(9) 0.0018(6) 0.0093(7) -0.0016(7)
    C2 0.0262(9) 0.0184(8) 0.0217(9) 0.0008(6) 0.0087(7) -0.0019(7)
    C3 0.0254(9) 0.0167(8) 0.0188(8) -0.0007(6) 0.0074(7) 0.0024(7)
    C4 0.0289(9) 0.0160(8) 0.0240(9) -0.0042(7) 0.0083(7) 0.0000(7)
    C5 0.0258(9) 0.0182(8) 0.0209(9) -0.0010(7) 0.0083(7) 0.0002(7)
    C6 0.0277(9) 0.0207(8) 0.0175(9) 0.0002(7) 0.0073(7) 0.0003(7)
    C7 0.0331(10) 0.0254(9) 0.0253(10) -0.0041(8) 0.0084(8) -0.0010(8)
    C8 0.0281(9) 0.0291(10) 0.0293(10) 0.0016(7) 0.0105(8) 0.0008(8)
_geom_special_details
;
All e.s.d.'s (except the e.s.d. in the dihedral angle between two l.s. planes)
are estimated using the full covariance matrix. The cell e.s.d.'s are taken
into account individually in the estimation of e.s.d.'s in distances, angles
and torsion angles; correlations between e.s.d.'s in cell parameters are only
used when they are defined by crystal symmetry. An approximate (isotropic)
treatment of cell e.s.d.'s is used for estimating e.s.d.'s involving l.s.
planes.
;
loop_
    _geom_bond_atom_site_label_1
    _geom_bond_atom_site_label_2
    _geom_bond_site_symmetry_2
    _geom_bond_distance
    _geom_bond_publ_flag
    O1 C3 . 1.4258(19) ?
    O1 C4 . 1.4362(19) ?
    O2 C3 . 1.4248(19) ?
    O2 C6 . 1.4328(19) ?
    C1 C3 3_666 1.516(2) ?
    C1 C2 . 1.526(2) ?
    C1 H1A . 0.990 ?
    C1 H1B . 0.990 ?
    C2 C3 . 1.523(2) ?
    C2 H2A . 0.990 ?
    C2 H2B . 0.990 ?
    C3 C1 3_666 1.516(2) ?
    C4 C5 . 1.517(2) ?
    C4 H4A . 0.990 ?
    C4 H4B . 0.990 ?
    C5 C6 . 1.521(2) ?
    C5 C8 . 1.526(2) ?
    C5 C7 . 1.527(2) ?
    C6 H6A . 0.990 ?
    C6 H6B . 0.990 ?
    C7 H7A . 0.980 ?
    C7 H7B . 0.980 ?
    C7 H7C . 0.980 ?
    C8 H8A . 0.980 ?
    C8 H8B . 0.980 ?
    C8 H8C . 0.980 ?
loop_
    _geom_angle_atom_site_label_1
    _geom_angle_atom_site_label_2
    _geom_angle_atom_site_label_3
    _geom_angle_site_symmetry_1
    _geom_angle_site_symmetry_3
    _geom_angle
    _geom_angle_publ_flag
    C3 O1 C4 . . 113.58(12) ?
    C3 O2 C6 . . 113.98(12) ?
    C3 C1 C2 3_666 . 112.55(13) ?
    C3 C1 H1A 3_666 . 109.1 ?
    C2 C1 H1A . . 109.1 ?
    C3 C1 H1B 3_666 . 109.1 ?
    C2 C1 H1B . . 109.1 ?
    H1A C1 H1B . . 107.8 ?
    C3 C2 C1 . . 111.07(13) ?
    C3 C2 H2A . . 109.4 ?
    C1 C2 H2A . . 109.4 ?
    C3 C2 H2B . . 109.4 ?
    C1 C2 H2B . . 109.4 ?
    H2A C2 H2B . . 108.0 ?
    O2 C3 O1 . . 110.54(12) ?
    O2 C3 C1 . 3_666 105.59(13) ?
    O1 C3 C1 . 3_666 106.05(13) ?
    O2 C3 C2 . . 112.32(13) ?
    O1 C3 C2 . . 111.86(13) ?
    C1 C3 C2 3_666 . 110.12(13) ?
    O1 C4 C5 . . 111.45(13) ?
    O1 C4 H4A . . 109.3 ?
    C5 C4 H4A . . 109.3 ?
    O1 C4 H4B . . 109.3 ?
    C5 C4 H4B . . 109.3 ?
    H4A C4 H4B . . 108.0 ?
    C4 C5 C6 . . 106.59(13) ?
    C4 C5 C8 . . 110.46(14) ?
    C6 C5 C8 . . 110.18(14) ?
    C4 C5 C7 . . 109.17(14) ?
    C6 C5 C7 . . 109.84(14) ?
    C8 C5 C7 . . 110.50(14) ?
    O2 C6 C5 . . 111.39(13) ?
    O2 C6 H6A . . 109.3 ?
    C5 C6 H6A . . 109.3 ?
    O2 C6 H6B . . 109.3 ?
    C5 C6 H6B . . 109.3 ?
    H6A C6 H6B . . 108.0 ?
    C5 C7 H7A . . 109.5 ?
    C5 C7 H7B . . 109.5 ?
    H7A C7 H7B . . 109.5 ?
    C5 C7 H7C . . 109.5 ?
    H7A C7 H7C . . 109.5 ?
    H7B C7 H7C . . 109.5 ?
    C5 C8 H8A . . 109.5 ?
    C5 C8 H8B . . 109.5 ?
    H8A C8 H8B . . 109.5 ?
    C5 C8 H8C . . 109.5 ?
    H8A C8 H8C . . 109.5 ?
    H8B C8 H8C . . 109.5 ?
loop_
    _geom_torsion_atom_site_label_1
    _geom_torsion_atom_site_label_2
    _geom_torsion_atom_site_label_3
    _geom_torsion_atom_site_label_4
    _geom_torsion_site_symmetry_1
    _geom_torsion_site_symmetry_2
    _geom_torsion_site_symmetry_3
    _geom_torsion_site_symmetry_4
    _geom_torsion
    _geom_torsion_publ_flag
    C3 C1 C2 C3 3_666 . . . 56.01(19) ?
    C6 O2 C3 O1 . . . . 54.99(16) ?
    C6 O2 C3 C1 . . . 3_666 169.25(12) ?
    C6 O2 C3 C2 . . . . -70.72(16) ?
    C4 O1 C3 O2 . . . . -55.06(16) ?
    C4 O1 C3 C1 . . . 3_666 -169.04(12) ?
    C4 O1 C3 C2 . . . . 70.90(16) ?
    C1 C2 C3 O2 . . . . -172.00(12) ?
    C1 C2 C3 O1 . . . . 63.02(16) ?
    C1 C2 C3 C1 . . . 3_666 -54.63(18) ?
    C3 O1 C4 C5 . . . . 57.12(17) ?
    O1 C4 C5 C6 . . . . -54.38(17) ?
    O1 C4 C5 C8 . . . . 65.32(17) ?
    O1 C4 C5 C7 . . . . -172.97(13) ?
    C3 O2 C6 C5 . . . . -56.61(17) ?
    C4 C5 C6 O2 . . . . 54.05(17) ?
    C8 C5 C6 O2 . . . . -65.83(17) ?
    C7 C5 C6 O2 . . . . 172.21(13) ?
data_global
_journal_date_recd_electronic     2009-05-18
_journal_date_accepted     2009-06-04
_journal_name_full     'Acta Crystallographica, Section E'
_journal_year     2009
_journal_volume     65
_journal_issue      7
_journal_page_first     o1559
_journal_page_last     o1559
_journal_paper_category     QO
_journal_coeditor_code     BI2376
_publ_contact_author_name     'Xie, Min-Hao'
_publ_contact_author_address
;
Jiangsu Institute of Nuclear Medicine
Wuxi 214063
People's Republic of China
;
_publ_contact_author_email     'yongjunhe001@hotmail.com'
_publ_contact_author_fax     '086 0510 85513113'
_publ_contact_author_phone     '086 0510 85508875'
_publ_section_title
;
3,3,12,12-Tetramethyl-1,5,10,14-tetraoxadispiro[5.2.5.2]hexadecane
;
loop_
    _publ_author_name
    _publ_author_footnote
    _publ_author_address
    'He, Yong-Jun' .
;
Jiangsu Institute of Nuclear Medicine
Wuxi 214063
People's Republic of China
;
    'Xie, Min-Hao' .
;
Jiangsu Institute of Nuclear Medicine
Wuxi 214063
People's Republic of China
;
    'Zou, Pei' .
;
Jiangsu Institute of Nuclear Medicine
Wuxi 214063
People's Republic of China
;
    'Liu, Ya-Ling' .
;
Jiangsu Institute of Nuclear Medicine
Wuxi 214063
People's Republic of China
;
    'Wu, Jun' .
;
Jiangsu Institute of Nuclear Medicine
Wuxi 214063
People's Republic of China
;
