# Supplementary material for: 3,3,12,12-Tetra­methyl-1,5,10,14-tetra­oxa­dispiro­[5.2.5.2]hexa­deca­ne
Source: Acta Crystallogr Sect E Struct Rep Online. 2009 Jun 13;65(Pt 7):o1559. doi: 10.1107/S1600536809021291 (PMC2969492; doi:10.1107/S1600536809021291)
Supplement: Supplementary file 2 [file e-65-o1559-Isup2.hkl]

# 
# h,k,l, Fc-squared, Fo-squared, sigma(Fo-squared) and status flag 
# 
data_I
_shelx_title ' Y2724 in P2(1)/c' 
_shelx_refln_list_code          4 
_shelx_F_calc_maximum      120.80 
_exptl_crystal_F_000       312.00 
_reflns_d_resolution_high  0.7701 
 
loop_ 
 _symmetry_equiv_pos_as_xyz 
 'x, y, z' 
 '-x, y+1/2, -z+1/2' 
 '-x, -y, -z' 
 'x, -y-1/2, z-1/2' 
 
_cell_length_a    12.6385 
_cell_length_b     5.8384 
_cell_length_c    11.1795 
_cell_angle_alpha  90.000 
_cell_angle_beta  110.611 
_cell_angle_gamma  90.000 
 
_shelx_F_squared_multiplier     1.000 
 
loop_ 
 _refln_index_h 
 _refln_index_k 
 _refln_index_l 
 _refln_F_squared_calc 
 _refln_F_squared_meas 
 _refln_F_squared_sigma 
 _refln_observed_status 
   2   0   0     1886.30     1796.92     14.40 o 
   3   0   0       27.54       34.82      1.93 o 
   4   0   0      151.57      128.28      4.44 o 
   5   0   0     1586.80     1548.13     21.11 o 
   6   0   0      187.26      196.83      4.94 o 
   7   0   0        1.01        1.12      0.77 o 
   8   0   0       26.66       25.55      6.10 o 
   9   0   0       24.13       23.76      5.54 o 
  10   0   0       47.23       56.20      9.10 o 
  11   0   0       28.53       32.02      5.43 o 
  12   0   0      166.68      221.44     19.75 o 
  13   0   0      115.29      113.35     11.10 o 
  14   0   0       17.92       25.35      9.10 o 
  15   0   0       37.58       23.93     16.48 o 
   1   1   0     2536.64     2428.74      8.63 o 
   2   1   0     2089.46     2105.41     16.53 o 
   3   1   0     1321.65     1309.15     10.21 o 
   4   1   0       49.38       43.02      1.75 o 
   5   1   0        2.10        4.13      0.91 o 
   6   1   0       50.69       42.19      2.94 o 
   7   1   0        0.18        1.91      1.45 o 
   8   1   0       23.75       32.46      3.86 o 
   9   1   0        1.52        1.94      1.14 o 
  10   1   0       53.86       56.69      6.34 o 
  11   1   0       45.10       46.30      5.58 o 
  12   1   0        7.76        9.02      2.37 o 
  13   1   0       15.27       12.05      2.88 o 
  14   1   0       14.06       13.01      5.05 o 
  15   1   0       13.10        7.85      4.35 o 
   0   2   0       79.22       62.11      3.65 o 
   1   2   0       91.06       92.87      2.77 o 
   2   2   0       17.13       16.32      1.72 o 
   3   2   0      210.47      228.96      4.76 o 
   4   2   0      165.13      148.23      5.31 o 
   5   2   0      133.51      119.53     14.18 o 
   6   2   0       81.76       92.29      5.06 o 
   7   2   0       14.86       10.89      1.82 o 
   8   2   0       70.30       71.48      7.74 o 
   9   2   0       58.25       57.94      6.39 o 
  10   2   0      159.37      166.11      9.75 o 
  11   2   0        0.95        2.47      1.65 o 
  12   2   0        5.67        6.45      2.12 o 
  13   2   0       18.46       19.20      4.45 o 
  14   2   0        9.81        5.32      2.59 o 
   1   3   0       33.25       32.36      3.07 o 
   2   3   0        3.31        2.86      0.96 o 
   3   3   0       59.29       57.48      4.93 o 
   4   3   0        1.00        3.72      1.75 o 
   5   3   0        0.39        0.95      1.06 o 
   6   3   0      150.60      159.84      6.84 o 
   7   3   0       37.37       47.96      6.58 o 
   8   3   0        4.10        3.10      1.35 o 
   9   3   0       58.54       65.84      8.17 o 
  10   3   0       10.98       11.37      2.57 o 
  11   3   0        6.01        3.16      1.71 o 
  12   3   0        0.47        3.00      1.73 o 
  13   3   0        8.57        6.06      2.48 o 
  14   3   0       13.68       10.96      4.70 o 
   0   4   0      222.69      227.02     12.22 o 
   1   4   0       51.47       49.79      4.37 o 
   2   4   0       58.50       58.65      4.60 o 
   3   4   0       39.06       42.60      5.34 o 
   4   4   0       15.55       18.66      3.40 o 
   5   4   0      225.75      228.73      8.80 o 
   6   4   0     1608.20     1681.96     35.57 o 
   7   4   0      112.22      116.09     10.55 o 
   8   4   0       82.27       84.56      8.03 o 
   9   4   0       78.98       88.74      9.60 o 
  10   4   0        3.72        4.04      2.01 o 
  11   4   0      237.84      273.96      9.95 o 
  12   4   0       32.29       26.03      4.97 o 
  13   4   0        0.42        1.24      1.58 o 
   1   5   0        5.52        5.00      1.67 o 
   2   5   0        9.28        9.87      2.43 o 
   3   5   0       21.87       22.46      3.90 o 
   4   5   0      134.74      141.23      8.60 o 
   5   5   0       47.12       52.04      6.09 o 
   6   5   0        8.63        7.38      2.31 o 
   7   5   0       40.07       36.88      5.08 o 
   8   5   0       22.33       22.30      3.54 o 
   9   5   0        5.67        4.03      1.89 o 
  10   5   0        7.82        5.00      1.86 o 
  11   5   0       13.86       12.70      2.87 o 
   0   6   0      195.23      212.36     18.72 o 
   1   6   0        3.53        3.38      1.86 o 
   2   6   0       22.08       20.78      5.17 o 
   3   6   0        4.56        5.26      2.16 o 
   4   6   0       47.83       42.66      6.79 o 
   5   6   0       16.25       12.55      3.22 o 
   6   6   0        4.04        2.79      1.96 o 
   7   6   0        6.78        4.20      2.19 o 
   8   6   0        1.13        3.28      2.26 o 
   9   6   0        4.07        2.46      1.66 o 
   1   7   0       30.34       25.42      5.83 o 
   2   7   0       53.00       32.61      8.00 o 
   3   7   0       25.58       18.19      4.97 o 
   4   7   0        4.59        3.09      1.71 o 
   5   7   0        0.23        1.12      1.63 o 
 -15   1   1        0.89       -0.09      2.86 o 
 -14   1   1        6.62        4.75      1.94 o 
 -13   1   1       20.92       20.18      5.10 o 
 -12   1   1        0.46        1.00      1.17 o 
 -11   1   1      266.02      295.16     12.59 o 
 -10   1   1       34.08       34.21      3.83 o 
  -9   1   1      109.04      111.18      5.40 o 
  -8   1   1       33.78       28.09      2.84 o 
  -7   1   1        0.08        0.81      1.10 o 
  -6   1   1      245.35      239.62      6.18 o 
  -5   1   1       16.27       14.52      1.26 o 
  -3   1   1      141.30      135.94      2.27 o 
  -2   1   1     1480.67     1461.05     10.74 o 
  -1   1   1     8149.45     8808.15    112.38 o 
   0   1   1     1715.43     1714.93     12.24 o 
   1   1   1      773.17      762.91      7.31 o 
   2   1   1       14.24       12.77      1.23 o 
   3   1   1       98.27       84.70      1.97 o 
   4   1   1       71.04       61.89      1.96 o 
   5   1   1      101.33       93.97      2.42 o 
   6   1   1      157.09      146.09      3.84 o 
   7   1   1        1.29        1.31      0.72 o 
   8   1   1       54.08       58.92      4.95 o 
   9   1   1       58.81       64.18      6.72 o 
  10   1   1       11.93       10.35      2.14 o 
  11   1   1       81.46       95.09      7.64 o 
  12   1   1       53.51       47.97      6.65 o 
  13   1   1      120.15      127.12     11.64 o 
  14   1   1       21.86       14.71      5.19 o 
 -15   2   1       26.40       21.23     15.63 o 
 -14   2   1        0.48        1.67      1.55 o 
 -13   2   1        0.31        1.49      1.15 o 
 -12   2   1      150.74      164.60      8.94 o 
 -11   2   1       25.65       22.60      3.75 o 
 -10   2   1      431.06      460.93     17.42 o 
  -9   2   1       41.54       41.83      5.12 o 
  -8   2   1       66.80       69.10      6.86 o 
  -7   2   1       19.62       20.68      2.59 o 
  -6   2   1       86.13       65.69      4.40 o 
  -5   2   1      333.70      322.23     10.07 o 
  -4   2   1     1388.65     1491.92     17.49 o 
  -3   2   1      411.57      433.81      6.84 o 
  -2   2   1      396.02      387.43      4.01 o 
  -1   2   1      112.90      112.33      2.38 o 
   0   2   1       19.80       16.59      1.57 o 
   1   2   1      167.22      161.07      2.55 o 
   2   2   1       77.66       69.90      2.38 o 
   3   2   1      335.86      344.30      5.81 o 
   4   2   1       11.42        9.99      1.36 o 
   5   2   1      219.14      221.82      5.44 o 
   6   2   1       78.11       81.81      4.41 o 
   7   2   1      215.91      223.08      5.71 o 
   8   2   1        1.58        1.48      0.88 o 
   9   2   1      104.76       97.68     10.40 o 
  10   2   1       77.35       78.13     10.09 o 
  11   2   1        2.60        2.85      1.64 o 
  12   2   1       57.93       60.35      6.35 o 
  13   2   1       15.70       17.01      5.41 o 
  14   2   1        0.73        1.71      1.83 o 
 -14   3   1       70.15       66.25     11.00 o 
 -13   3   1       12.41       11.56      2.90 o 
 -12   3   1       16.93       18.67      3.89 o 
 -11   3   1        7.21        6.13      2.27 o 
 -10   3   1      136.69      151.45     10.62 o 
  -9   3   1      214.82      218.61     10.57 o 
  -8   3   1       76.29       80.17     10.26 o 
  -7   3   1      465.19      376.35     44.29 o 
  -6   3   1        6.31        6.85      1.80 o 
  -5   3   1       10.45       13.41      2.50 o 
  -4   3   1        0.08        0.74      0.69 o 
  -3   3   1       34.19       41.25      3.48 o 
  -2   3   1      175.46      182.40      6.09 o 
  -1   3   1        3.94        5.53      1.21 o 
   0   3   1      389.43      384.20      7.36 o 
   1   3   1       20.86       18.34      2.50 o 
   2   3   1      147.07      125.39      4.23 o 
   3   3   1       27.20       27.87      3.05 o 
   4   3   1        1.86        3.26      1.67 o 
   5   3   1     1009.94      747.99     22.12 o 
   6   3   1      334.11      349.87      8.58 o 
   7   3   1     1198.33     1316.04     34.19 o 
   8   3   1      300.61      304.28     11.23 o 
   9   3   1        0.12        0.75      1.11 o 
  10   3   1       16.86       18.45      3.82 o 
  11   3   1       62.61       74.34      6.64 o 
  12   3   1        6.87        5.90      2.28 o 
  13   3   1        1.82        1.41      1.95 o 
 -13   4   1        3.32        2.51      1.51 o 
 -12   4   1       61.17       74.65      8.32 o 
 -11   4   1        9.59       11.25      2.49 o 
 -10   4   1        3.61        4.97      2.09 o 
  -9   4   1       19.80       17.21      3.78 o 
  -8   4   1       59.74       57.53      8.34 o 
  -7   4   1       96.18      101.06      6.97 o 
  -6   4   1       68.24       73.23      6.09 o 
  -5   4   1       38.96       34.53      4.87 o 
  -4   4   1        2.61        3.39      1.70 o 
  -3   4   1       14.89       14.36      2.89 o 
  -2   4   1       26.21       29.21      4.68 o 
  -1   4   1        3.66        5.95      1.62 o 
   0   4   1       37.81       37.78      5.46 o 
   1   4   1        8.61        5.96      1.68 o 
   2   4   1        0.73        1.26      1.12 o 
   3   4   1       31.07       28.36      4.51 o 
   4   4   1      122.52      130.78      7.70 o 
   5   4   1      478.38      463.68     35.81 o 
   6   4   1       61.33       70.43      8.57 o 
   7   4   1       11.45       10.00      2.55 o 
   8   4   1       77.07       79.23      6.76 o 
   9   4   1        9.00        9.99      2.26 o 
  10   4   1       47.53       49.78      6.08 o 
  11   4   1       30.18       23.62      5.76 o 
  12   4   1        1.35        3.82      2.13 o 
 -11   5   1       38.71       42.20      5.53 o 
 -10   5   1       13.29       17.14      3.53 o 
  -9   5   1       87.86       91.17      9.10 o 
  -8   5   1       60.91       61.08      5.69 o 
  -7   5   1      119.20      123.92     11.94 o 
  -6   5   1      193.43      166.94     23.07 o 
  -5   5   1      159.35      159.08     10.72 o 
  -4   5   1        0.28        1.08      1.30 o 
  -3   5   1       61.91       60.47      6.11 o 
  -2   5   1        0.64        0.69      0.96 o 
  -1   5   1        1.90        2.91      2.04 o 
   0   5   1       41.21       44.23      6.07 o 
   1   5   1       11.94       15.56      3.91 o 
   2   5   1      325.47      312.02     10.78 o 
   3   5   1       19.45       21.89      3.95 o 
   4   5   1      301.23      298.85     14.39 o 
   5   5   1      227.01      226.69     13.18 o 
   6   5   1       55.54       55.88      5.52 o 
   7   5   1        0.57        1.05      1.28 o 
   8   5   1        0.54        2.08      1.45 o 
   9   5   1       11.64        8.87      2.97 o 
  10   5   1       32.26       29.88      4.85 o 
  11   5   1       57.48       54.29      7.43 o 
  -9   6   1       59.52       41.07      9.13 o 
  -8   6   1       64.68       53.80     10.41 o 
  -7   6   1        0.14        1.82      1.62 o 
  -6   6   1      105.41       98.42      8.54 o 
  -5   6   1       24.98       22.84      4.89 o 
  -4   6   1       56.17       50.03      8.56 o 
  -3   6   1        0.13        1.43      1.30 o 
  -2   6   1        9.43        8.23      2.84 o 
  -1   6   1       56.14       55.82      8.10 o 
   0   6   1        8.43       11.24      2.56 o 
   1   6   1      341.69      363.36     11.76 o 
   2   6   1      123.92      109.25     10.94 o 
   3   6   1       29.83       27.82      5.25 o 
   4   6   1       84.40       77.69      7.85 o 
   5   6   1        0.01        1.86      1.45 o 
   6   6   1       13.30        9.78      2.27 o 
   7   6   1        0.27        0.92      0.92 o 
   8   6   1        0.02        1.49      1.54 o 
  -6   7   1       22.21       27.94      9.42 o 
  -5   7   1       17.62       14.89      5.42 o 
  -4   7   1       58.16       60.57     11.95 o 
  -3   7   1       29.01       20.33      9.82 o 
  -2   7   1        6.92        4.81      2.17 o 
  -1   7   1      107.18      118.62     12.32 o 
   0   7   1       36.10       28.73      7.43 o 
   1   7   1      109.78      109.15     13.16 o 
   2   7   1      118.46      106.64     13.18 o 
   3   7   1        0.68        2.67      2.07 o 
   4   7   1       15.58        6.49      3.95 o 
   5   7   1        7.07        4.70      2.41 o 
 -15   0   2        0.04        1.78      1.68 o 
 -14   0   2       40.73       39.92      5.74 o 
 -13   0   2       10.98        8.33      3.24 o 
 -12   0   2       48.74       45.00      7.76 o 
 -11   0   2      138.67      149.87     16.91 o 
 -10   0   2       72.64       83.91     11.30 o 
  -9   0   2        7.66       10.84      3.13 o 
  -8   0   2        0.07        2.17      1.54 o 
  -7   0   2      146.21      159.60     15.01 o 
  -6   0   2      118.03      111.92      7.49 o 
  -5   0   2      283.05      235.03     12.69 o 
  -4   0   2      273.62      275.94      4.44 o 
  -3   0   2      108.27       88.73      3.62 o 
  -2   0   2    14593.03    14917.78    205.18 o 
  -1   0   2     1803.08     1741.92     30.94 o 
   0   0   2     1608.62     1475.96     25.97 o 
   1   0   2      677.09      597.33     15.13 o 
   2   0   2     1085.00     1103.08     38.04 o 
   3   0   2       60.62       46.56      1.81 o 
   4   0   2       99.72       93.76      2.50 o 
   5   0   2      127.80      134.78      4.41 o 
   6   0   2        0.86        0.58      0.62 o 
   7   0   2      280.26      268.56      8.16 o 
   8   0   2       44.36       45.90      8.28 o 
   9   0   2        8.60        7.87      2.34 o 
  10   0   2       10.72        8.38      3.18 o 
  11   0   2      133.87      147.80     14.15 o 
  12   0   2      125.73      110.13     20.21 o 
  13   0   2      289.16      262.26     21.33 o 
  14   0   2       25.49       23.84     13.32 o 
 -15   1   2        1.14        1.82      1.69 o 
 -14   1   2       11.18       10.07      3.61 o 
 -13   1   2       11.56        6.29      2.20 o 
 -12   1   2       12.04        8.97      2.12 o 
 -11   1   2       26.65       27.67      3.25 o 
 -10   1   2      126.65      119.34     10.57 o 
  -9   1   2        0.17        1.92      1.72 o 
  -8   1   2       25.77       22.69      2.97 o 
  -7   1   2        2.37        1.18      1.17 o 
  -6   1   2       14.72       15.44      2.49 o 
  -5   1   2     2976.94     3066.79     49.25 o 
  -4   1   2     5742.06     6176.24     84.47 o 
  -3   1   2      162.71      151.59      3.51 o 
  -2   1   2      133.49      144.38      3.03 o 
  -1   1   2     1076.84      985.12     15.52 o 
   0   1   2       62.50       59.76      2.00 o 
   1   1   2      374.63      369.47      5.31 o 
   2   1   2       49.93       48.69      1.65 o 
   3   1   2      247.97      218.31      3.67 o 
   4   1   2       44.56       48.58      2.58 o 
   5   1   2      130.97      126.22      3.43 o 
   6   1   2       10.00        7.17      1.08 o 
   7   1   2      191.38      186.60      8.13 o 
   8   1   2      120.06      118.45      6.07 o 
   9   1   2       31.45       33.38      5.13 o 
  10   1   2       22.72       19.82      4.37 o 
  11   1   2        3.81        4.05      1.53 o 
  12   1   2      210.02      170.21     44.70 o 
  13   1   2       16.05       17.69      6.09 o 
  14   1   2        6.43        3.15      2.82 o 
 -15   2   2       54.90       62.60      8.39 o 
 -14   2   2       23.41       23.37      4.43 o 
 -13   2   2        2.29        2.29      1.61 o 
 -12   2   2       72.39       77.78      7.83 o 
 -11   2   2      106.93      104.43      7.85 o 
 -10   2   2       26.87       25.15      3.96 o 
  -9   2   2        1.88        4.30      2.00 o 
  -8   2   2        1.62        3.23      1.87 o 
  -7   2   2      103.28      101.14      4.41 o 
  -6   2   2       10.41       12.08      2.32 o 
  -5   2   2     1420.09     1436.19     29.96 o 
  -4   2   2      749.66      776.84     22.96 o 
  -3   2   2      426.32      454.55     14.84 o 
  -2   2   2      141.57      145.87      2.67 o 
  -1   2   2      246.78      235.54      4.98 o 
   0   2   2      393.98      384.17      2.98 o 
   1   2   2      165.92      144.77      2.54 o 
   2   2   2      447.46      462.69      8.71 o 
   3   2   2      306.14      293.87      4.35 o 
   4   2   2        4.11        4.06      1.02 o 
   5   2   2       53.52       46.80      3.81 o 
   6   2   2      558.10      583.52     10.56 o 
   7   2   2       13.23       14.77      2.53 o 
   8   2   2       13.11       12.07      2.35 o 
   9   2   2      109.06      112.83      7.13 o 
  10   2   2        6.35        5.10      1.45 o 
  11   2   2        9.16        8.42      3.26 o 
  12   2   2       79.81       85.15     11.92 o 
  13   2   2        2.99        1.22      2.11 o 
 -14   3   2        0.53        1.37      1.49 o 
 -13   3   2        1.57        2.95      1.88 o 
 -12   3   2        3.18        4.64      2.07 o 
 -11   3   2      240.27      204.86     19.29 o 
 -10   3   2      249.88      244.47     11.63 o 
  -9   3   2        9.20       11.23      2.57 o 
  -8   3   2      126.80      140.74      6.64 o 
  -7   3   2        8.21       10.26      2.14 o 
  -6   3   2      116.57      113.42      5.16 o 
  -5   3   2      169.61      156.74     14.60 o 
  -4   3   2       62.66       63.17      3.35 o 
  -3   3   2        1.96        4.00      1.07 o 
  -2   3   2       89.29       89.12      3.96 o 
  -1   3   2       57.79       55.16      3.17 o 
   0   3   2        1.66        1.04      0.65 o 
   1   3   2      807.64      844.93     13.43 o 
   2   3   2      896.95      906.06     14.47 o 
   3   3   2        1.16        1.30      0.94 o 
   4   3   2       14.12       17.39      2.63 o 
   5   3   2        0.16        0.90      1.65 o 
   6   3   2      229.37      214.48     10.24 o 
   7   3   2      297.20      319.05     12.48 o 
   8   3   2        9.17        5.33      1.98 o 
   9   3   2        5.24        6.87      1.86 o 
  10   3   2        0.56        1.75      1.33 o 
  11   3   2        0.11        0.97      1.34 o 
  12   3   2        2.94        2.92      2.70 o 
  13   3   2        1.65        1.43      1.38 o 
 -13   4   2        0.16        0.99      1.22 o 
 -12   4   2       14.86       14.40      3.13 o 
 -11   4   2        2.46        4.94      2.14 o 
 -10   4   2        5.22        5.86      1.91 o 
  -9   4   2        1.97        2.49      1.56 o 
  -8   4   2      262.57      243.85     16.82 o 
  -7   4   2       54.24       55.51      5.18 o 
  -6   4   2        0.07        1.48      1.40 o 
  -5   4   2      135.77      136.71      8.56 o 
  -4   4   2      154.78      148.98      6.95 o 
  -3   4   2       13.37       11.44      2.05 o 
  -2   4   2       30.48       28.43      3.83 o 
  -1   4   2       15.27       10.21      3.82 o 
   0   4   2        0.51        0.62      0.64 o 
   1   4   2      147.07      114.48      9.85 o 
   2   4   2       78.42       73.94      7.62 o 
   3   4   2      169.94      170.76      7.67 o 
   4   4   2      489.22      503.62     14.54 o 
   5   4   2       86.73       89.43      6.07 o 
   6   4   2      187.26      194.96     10.45 o 
   7   4   2      207.35      218.06     12.69 o 
   8   4   2        7.39        6.06      2.08 o 
   9   4   2       73.37       66.58     11.21 o 
  10   4   2       28.37       31.47      5.87 o 
  11   4   2        1.52        2.18      1.59 o 
  12   4   2        1.96        2.77      2.43 o 
 -12   5   2        1.54        1.93      1.31 o 
 -11   5   2       22.71       26.96      3.88 o 
 -10   5   2      144.29      164.49      8.40 o 
  -9   5   2        2.84        4.42      2.26 o 
  -8   5   2       16.86       19.01      4.44 o 
  -7   5   2        6.20        5.38      2.78 o 
  -6   5   2       85.38       83.91      8.07 o 
  -5   5   2       83.49       80.09      6.93 o 
  -4   5   2      248.61      257.22     11.68 o 
  -3   5   2      105.87      100.58      8.21 o 
  -2   5   2       42.10       40.91      5.37 o 
  -1   5   2        7.38        7.29      2.43 o 
   0   5   2       17.00       19.94      3.77 o 
   1   5   2      398.21      412.90     19.24 o 
   2   5   2      111.06       97.52      8.32 o 
   3   5   2       21.91       16.22      3.12 o 
   4   5   2       62.42       58.46      8.11 o 
   5   5   2        3.37        2.84      1.75 o 
   6   5   2       23.79       23.66      3.33 o 
   7   5   2        2.99        3.95      1.79 o 
   8   5   2       10.42        9.01      2.16 o 
   9   5   2       16.69       10.53      3.03 o 
  10   5   2        4.91        2.58      1.66 o 
  -9   6   2        1.10        1.77      1.61 o 
  -8   6   2        5.73        3.39      1.79 o 
  -7   6   2       23.25       20.35      4.56 o 
  -6   6   2       32.59       24.74      5.87 o 
  -5   6   2        0.18        2.45      1.57 o 
  -4   6   2        0.37        1.39      1.15 o 
  -3   6   2        6.29        3.16      1.54 o 
  -2   6   2      128.84      120.11     10.00 o 
  -1   6   2        2.51        2.51      1.56 o 
   0   6   2       29.59       28.07      5.67 o 
   1   6   2       53.50       52.60      6.80 o 
   2   6   2       13.01       15.44      3.76 o 
   3   6   2       40.05       39.56      8.54 o 
   4   6   2        0.30        1.32      1.58 o 
   5   6   2        0.04        0.29      1.38 o 
   6   6   2       13.91       14.88      4.67 o 
   7   6   2        0.26        1.35      1.37 o 
   8   6   2       11.34        7.87      2.94 o 
  -6   7   2        0.33        3.26      2.79 o 
  -5   7   2       22.27       20.88      4.75 o 
  -4   7   2       16.98       16.33      5.00 o 
  -3   7   2        1.48        2.61      3.03 o 
  -2   7   2        7.32        4.96      2.69 o 
  -1   7   2       34.74       32.53      8.83 o 
   0   7   2      167.29      162.51     16.43 o 
   1   7   2      243.81      266.53     12.96 o 
   2   7   2        2.09        2.10      2.27 o 
   3   7   2        3.62        2.10      2.10 o 
   4   7   2        0.02        1.01      1.30 o 
 -16   1   3        2.72        3.77      1.62 o 
 -15   1   3       17.21       14.51      3.57 o 
 -14   1   3        2.30        1.94      1.23 o 
 -13   1   3       55.90       54.33      5.41 o 
 -12   1   3       93.07       92.27      7.26 o 
 -11   1   3       54.21       55.25      5.18 o 
 -10   1   3        0.10        1.26      1.27 o 
  -9   1   3       24.05       24.71      3.39 o 
  -8   1   3      424.16      433.23     21.60 o 
  -7   1   3       94.97      100.00      4.06 o 
  -6   1   3      462.34      444.28     12.77 o 
  -5   1   3      302.28      287.61     11.87 o 
  -4   1   3      284.64      274.93      3.48 o 
  -3   1   3      339.52      337.96      3.29 o 
  -2   1   3      168.17      156.74      2.37 o 
  -1   1   3      819.84      809.64      6.92 o 
   0   1   3      226.83      218.05      2.91 o 
   1   1   3       32.93       29.86      1.88 o 
   3   1   3        0.07        1.10      0.56 o 
   4   1   3       91.08       96.44      3.39 o 
   5   1   3        1.21        1.90      0.54 o 
   6   1   3       51.85       52.26      4.06 o 
   7   1   3       43.40       41.66      4.40 o 
   8   1   3       10.73        9.09      1.39 o 
   9   1   3        5.27        4.18      1.31 o 
  10   1   3        0.91        2.02      2.56 o 
  11   1   3      163.62      189.39     13.05 o 
  12   1   3       79.31       87.92     10.21 o 
  13   1   3        8.15        6.19      3.21 o 
 -15   2   3       10.29        8.45      3.09 o 
 -14   2   3       63.53       62.58      7.88 o 
 -13   2   3        9.96        6.70      2.40 o 
 -12   2   3      264.94      247.03     15.83 o 
 -11   2   3       99.21       88.82     11.69 o 
 -10   2   3        3.22        4.04      1.84 o 
  -9   2   3       53.41       63.88      5.25 o 
  -8   2   3      164.65      164.34      5.88 o 
  -7   2   3       80.54       82.23      3.96 o 
  -6   2   3     1205.00     1163.39    115.98 o 
  -5   2   3     1510.94     1623.75     36.49 o 
  -4   2   3      379.61      377.00      7.12 o 
  -3   2   3      529.97      544.56     16.94 o 
  -2   2   3      176.97      138.45     10.04 o 
  -1   2   3      190.83      193.46      4.66 o 
   0   2   3      416.52      409.57      5.83 o 
   1   2   3     3876.59     4229.61     55.60 o 
   2   2   3        0.00        0.43      0.48 o 
   3   2   3     2341.61     2455.99     34.48 o 
   4   2   3       23.46       26.27      2.24 o 
   5   2   3      409.27      432.19      7.10 o 
   6   2   3      353.84      375.34      9.09 o 
   7   2   3      162.28      162.82      5.75 o 
   8   2   3        6.12        8.04      1.96 o 
   9   2   3       91.13       86.64      9.29 o 
  10   2   3       17.44       11.45      5.68 o 
  11   2   3       80.00       91.42      9.47 o 
  12   2   3       30.62       18.68     12.97 o 
  13   2   3       26.70       19.21     15.96 o 
 -14   3   3       95.27      119.15      8.59 o 
 -13   3   3        8.04        5.60      2.14 o 
 -12   3   3        7.42        3.51      1.61 o 
 -11   3   3        0.69        1.11      1.46 o 
 -10   3   3        0.44        2.20      1.94 o 
  -9   3   3       64.74       83.44      5.25 o 
  -8   3   3        4.70        4.55      1.71 o 
  -7   3   3        7.73        8.92      2.12 o 
  -6   3   3       21.41       22.53      3.66 o 
  -5   3   3       94.26       97.30      3.65 o 
  -4   3   3      221.96      243.68      9.32 o 
  -3   3   3        1.48        1.59      0.64 o 
  -2   3   3        8.92        9.31      2.09 o 
  -1   3   3       17.27       20.71      2.99 o 
   0   3   3       32.53       39.85      3.19 o 
   1   3   3      262.28      269.85      6.65 o 
   2   3   3        0.41        0.63      0.81 o 
   3   3   3       32.74       38.97      3.41 o 
   4   3   3      106.19      115.12      8.04 o 
   5   3   3      732.18      743.13     44.56 o 
   6   3   3      219.77      231.92      8.75 o 
   7   3   3        0.65        2.17      1.49 o 
   8   3   3      167.07      174.43      8.80 o 
   9   3   3        6.78        7.48      2.08 o 
  10   3   3        2.06        1.20      1.88 o 
  11   3   3        0.19        0.69      1.96 o 
  12   3   3        6.54        5.25      3.27 o 
 -13   4   3       40.17       38.65      6.67 o 
 -12   4   3        2.15        3.44      1.74 o 
 -11   4   3        4.02        2.54      1.61 o 
 -10   4   3       10.41        7.40      2.18 o 
  -9   4   3        9.07        6.13      1.94 o 
  -8   4   3        0.03        1.72      1.55 o 
  -7   4   3        0.36        1.51      1.39 o 
  -6   4   3        3.23        2.71      1.44 o 
  -5   4   3       24.79       25.40      6.00 o 
  -4   4   3        0.35        0.76      0.59 o 
  -3   4   3       16.63       10.48      4.19 o 
  -2   4   3       84.98       84.08     11.23 o 
  -1   4   3        2.14        1.36      0.95 o 
   0   4   3        2.27        0.76      1.78 o 
   1   4   3        5.73        4.58      1.42 o 
   2   4   3       20.13       10.97      3.60 o 
   3   4   3      305.93      268.33     28.40 o 
   4   4   3        6.46        3.29      2.46 o 
   5   4   3        0.35        1.75      1.46 o 
   6   4   3      138.89      142.26      8.86 o 
   7   4   3       17.90       16.59      3.35 o 
   8   4   3       28.29       24.85      4.69 o 
   9   4   3        2.43        4.93      2.49 o 
  10   4   3       19.50       12.47      5.15 o 
  11   4   3        0.12        1.63      1.64 o 
 -12   5   3       37.04       44.72      7.99 o 
 -11   5   3       79.75       90.63     12.67 o 
 -10   5   3        9.69        7.75      2.24 o 
  -9   5   3       26.81       26.46      4.75 o 
  -8   5   3       20.39       20.75      3.96 o 
  -7   5   3       70.11       71.30      7.15 o 
  -6   5   3       99.09      108.34     15.06 o 
  -5   5   3       14.35       12.90      2.84 o 
  -4   5   3      178.46      169.52      9.67 o 
  -3   5   3      108.42       99.53      5.90 o 
  -2   5   3       11.44       12.32      2.66 o 
  -1   5   3        5.93        5.24      1.70 o 
   0   5   3      338.21      326.81     13.15 o 
   1   5   3       16.95       17.18      3.47 o 
   2   5   3      141.09      128.82      7.95 o 
   3   5   3        0.26        1.03      1.33 o 
   4   5   3       25.45       21.83      4.30 o 
   5   5   3       33.06       31.04      5.43 o 
   6   5   3        0.29        1.31      1.07 o 
   7   5   3        0.01        2.43      1.33 o 
   8   5   3       18.13       14.28      3.25 o 
   9   5   3        8.42        7.54      3.86 o 
  -9   6   3        0.26        1.36      1.60 o 
  -8   6   3       85.20       72.46     13.27 o 
  -7   6   3        3.86        4.60      2.63 o 
  -6   6   3       72.52       74.49      9.09 o 
  -5   6   3      145.91      142.11     14.04 o 
  -4   6   3       30.09       30.84      6.19 o 
  -3   6   3      312.60      334.05     16.73 o 
  -2   6   3       45.66       46.70      7.29 o 
  -1   6   3      289.95      309.46     14.42 o 
   0   6   3      348.68      380.31     19.45 o 
   1   6   3       20.66       23.38      5.56 o 
   2   6   3       19.01       26.46      4.34 o 
   3   6   3        0.58        0.71      1.62 o 
   4   6   3        0.39        1.08      1.62 o 
   5   6   3       11.26       11.41      4.31 o 
   6   6   3       21.18       16.06      4.87 o 
   7   6   3      190.13      196.89     19.72 o 
  -6   7   3        1.24        1.20      3.48 o 
  -5   7   3       14.58       13.38      5.25 o 
  -4   7   3        1.14        2.96      3.17 o 
  -3   7   3        2.87        2.91      2.33 o 
  -2   7   3       14.50        9.50      4.08 o 
  -1   7   3       70.46       77.83     11.61 o 
   0   7   3       75.35       57.15     14.62 o 
   1   7   3        7.73        9.20      3.59 o 
   2   7   3       31.15       20.24      6.47 o 
   3   7   3        0.16        1.13      1.74 o 
 -16   0   4        4.15        5.50      3.52 o 
 -15   0   4        3.15        1.46      1.79 o 
 -14   0   4        5.86        8.19      3.48 o 
 -13   0   4       84.04       77.66     11.37 o 
 -12   0   4        1.58        1.89      2.70 o 
 -11   0   4        5.38        6.30      4.27 o 
 -10   0   4       16.67       21.45      5.63 o 
  -9   0   4     2770.63     2082.55    207.99 o 
  -8   0   4      601.90      513.16     55.13 o 
  -7   0   4      339.51      300.81     16.46 o 
  -6   0   4        3.88        2.06      1.58 o 
  -5   0   4       16.07       18.67      2.51 o 
  -4   0   4      911.93      852.02     16.58 o 
  -3   0   4      121.01      122.78      3.35 o 
  -2   0   4      272.54      232.14     11.57 o 
  -1   0   4      107.09      117.80      3.09 o 
   0   0   4      201.28      185.19      4.56 o 
   1   0   4      780.76      762.73     13.57 o 
   2   0   4       40.57       39.51      6.81 o 
   3   0   4      334.47      351.21     18.21 o 
   4   0   4      128.37      178.91     12.84 o 
   5   0   4       24.25       30.78      9.64 o 
   6   0   4        8.45        8.01      4.63 o 
   7   0   4       11.55        8.26      4.38 o 
   8   0   4      362.90      433.06     24.20 o 
   9   0   4       22.34       23.28      7.68 o 
  10   0   4       35.17       29.18      7.56 o 
  11   0   4      226.97      203.80     26.53 o 
  12   0   4       26.82       29.34      8.24 o 
  13   0   4        5.08        6.60      4.98 o 
 -16   1   4        1.14        1.67      1.67 o 
 -15   1   4        0.11        0.65      1.37 o 
 -14   1   4        1.87        3.86      1.69 o 
 -13   1   4        1.18        1.72      1.29 o 
 -12   1   4        3.77        3.38      2.04 o 
 -11   1   4       58.22       68.81      5.39 o 
 -10   1   4        0.00        2.30      2.14 o 
  -9   1   4        1.93        3.89      1.64 o 
  -8   1   4      242.70      247.03      7.15 o 
  -7   1   4      433.98      470.93     11.75 o 
  -6   1   4     1821.84     1765.48    110.42 o 
  -5   1   4        9.39       12.49      2.07 o 
  -4   1   4      173.94      181.68      4.45 o 
  -3   1   4       85.18       65.15      2.17 o 
  -2   1   4      110.84      101.79      2.53 o 
  -1   1   4     1051.75     1037.13      9.55 o 
   0   1   4       88.59       88.89      2.49 o 
   1   1   4      687.39      694.65      9.98 o 
   2   1   4      967.65     1002.29      7.58 o 
   3   1   4      290.76      272.48      4.69 o 
   4   1   4       13.90       12.76      1.31 o 
   5   1   4       46.12       42.13      3.11 o 
   6   1   4       34.66       32.65      4.79 o 
   7   1   4       16.55       12.52      2.28 o 
   8   1   4      159.07       97.62     31.14 o 
   9   1   4       74.09       80.26      7.67 o 
  10   1   4      210.94      248.67     30.76 o 
  11   1   4       83.46       98.50     12.46 o 
  12   1   4        0.02        2.67      2.74 o 
  13   1   4        0.62        0.76      2.03 o 
 -15   2   4        7.36        7.62      2.03 o 
 -14   2   4        0.14        1.37      1.27 o 
 -13   2   4       10.85        7.96      2.50 o 
 -12   2   4        0.65        1.34      1.27 o 
 -11   2   4        4.74        2.27      1.72 o 
 -10   2   4       17.71       20.07      3.51 o 
  -9   2   4        0.22        3.14      1.78 o 
  -8   2   4        1.03        1.03      1.30 o 
  -7   2   4      164.95      160.22      5.72 o 
  -6   2   4      323.31      338.29      7.70 o 
  -5   2   4      839.42      886.64     19.08 o 
  -4   2   4      235.42      228.43      8.94 o 
  -3   2   4        0.49        1.93      2.41 o 
  -2   2   4       20.09       24.58      3.89 o 
  -1   2   4       46.16       54.45      3.19 o 
   0   2   4      418.03      458.37      7.09 o 
   1   2   4     1305.67     1352.57     15.83 o 
   2   2   4       30.34       28.89      2.51 o 
   3   2   4       42.50       48.66      3.36 o 
   4   2   4      187.58      177.17      5.10 o 
   5   2   4       19.39       17.79      1.67 o 
   6   2   4       29.93       24.40      2.68 o 
   7   2   4      244.80      263.63     10.63 o 
   8   2   4       65.32       68.83      6.36 o 
   9   2   4       88.26       98.91     12.60 o 
  10   2   4       53.03       54.19     11.70 o 
  11   2   4        1.95        3.46      3.44 o 
  12   2   4        7.40        7.09      3.56 o 
 -15   3   4        1.31        1.59      1.60 o 
 -14   3   4        0.29        1.77      1.51 o 
 -13   3   4       17.92       10.69      2.97 o 
 -12   3   4      105.16       99.50      7.38 o 
 -11   3   4        0.06        1.78      1.40 o 
 -10   3   4       15.93       24.11      4.41 o 
  -9   3   4        6.27        8.15      2.04 o 
  -8   3   4       13.31       22.95      4.26 o 
  -7   3   4       86.45       94.46      4.81 o 
  -6   3   4        9.75        8.15      1.50 o 
  -5   3   4        0.10        0.45      0.71 o 
  -4   3   4       37.90       43.53      8.15 o 
  -3   3   4      442.22      444.74     10.91 o 
  -2   3   4      101.80       98.66      7.34 o 
  -1   3   4      271.98      282.21      9.17 o 
   0   3   4      628.68      689.16     13.21 o 
   1   3   4        1.81        2.22      1.16 o 
   2   3   4      122.76      131.20      4.88 o 
   3   3   4       16.18       15.47      2.52 o 
   4   3   4      171.09      183.26      8.18 o 
   5   3   4      532.06      563.77     14.62 o 
   6   3   4        3.29        3.53      1.26 o 
   7   3   4       88.44       82.77      8.13 o 
   8   3   4       20.99       18.94      4.74 o 
   9   3   4       23.81       23.18      7.39 o 
  10   3   4        0.07        1.41      1.69 o 
  11   3   4        0.01        1.26      1.94 o 
 -13   4   4        8.54        5.51      2.18 o 
 -12   4   4        9.49       10.01      3.41 o 
 -11   4   4       15.77       15.42      2.76 o 
 -10   4   4       40.00       50.01      6.29 o 
  -9   4   4        5.06        4.52      1.93 o 
  -8   4   4        0.02        0.99      1.33 o 
  -7   4   4       96.07       62.13     10.72 o 
  -6   4   4       33.05       32.57      4.38 o 
  -5   4   4      117.32      100.09     11.03 o 
  -4   4   4       34.81       24.70      8.11 o 
  -3   4   4      823.80      853.66     29.14 o 
  -2   4   4       67.52       72.79      5.22 o 
  -1   4   4       17.55       20.97      5.35 o 
   0   4   4        0.01        1.27      1.45 o 
   1   4   4       23.89       20.27      3.23 o 
   2   4   4      208.26      171.77     18.53 o 
   3   4   4       93.37       86.23      7.73 o 
   4   4   4        3.16        2.75      1.64 o 
   5   4   4       85.74       87.71      7.26 o 
   6   4   4        0.88        0.57      1.00 o 
   7   4   4       31.15       29.33      3.78 o 
   8   4   4       19.36       15.55      3.99 o 
   9   4   4        9.55       10.48      4.67 o 
  10   4   4        0.19        0.83      1.81 o 
 -12   5   4       84.49       99.20     12.13 o 
 -11   5   4        8.57        5.80      2.29 o 
 -10   5   4       11.66        9.96      3.11 o 
  -9   5   4        6.31        5.25      2.06 o 
  -8   5   4       17.48       14.24      2.65 o 
  -7   5   4       49.10       37.35      5.53 o 
  -6   5   4      118.79       95.96      9.46 o 
  -5   5   4      170.58      144.05      9.16 o 
  -4   5   4       30.42       23.82      3.92 o 
  -3   5   4        6.95        6.84      1.74 o 
  -2   5   4        3.66        5.92      1.74 o 
  -1   5   4      205.75      217.39     11.99 o 
   0   5   4       57.64       47.70      4.63 o 
   1   5   4        0.51        0.96      1.55 o 
   2   5   4       37.79       31.75      7.43 o 
   3   5   4      136.64      129.62     13.09 o 
   4   5   4       24.84       28.45      5.89 o 
   5   5   4       32.63       29.21      6.86 o 
   6   5   4       22.98       26.49      4.00 o 
   7   5   4       17.60       15.98      4.49 o 
   8   5   4       72.23       79.00     12.64 o 
   9   5   4       18.63       18.25      7.40 o 
  -9   6   4       43.33       30.19      9.71 o 
  -8   6   4        9.63       10.27      3.31 o 
  -7   6   4       18.68       17.44      4.24 o 
  -6   6   4        0.03        3.51      2.42 o 
  -5   6   4       24.18       21.26      5.07 o 
  -4   6   4       46.90       42.29      5.88 o 
  -3   6   4        0.96        2.59      2.02 o 
  -2   6   4        0.48        2.83      1.80 o 
  -1   6   4       20.89       17.29      5.22 o 
   0   6   4        0.62        0.81      1.89 o 
   1   6   4       58.63       57.80      9.41 o 
   2   6   4        2.55        2.66      1.92 o 
   3   6   4       21.89       18.81      5.24 o 
   4   6   4        2.35        3.11      1.79 o 
   5   6   4        0.31        1.41      1.82 o 
   6   6   4       17.70       15.50      3.65 o 
  -5   7   4        5.96        6.11      2.78 o 
  -4   7   4       14.97       12.83      6.26 o 
  -3   7   4        7.74        5.13      2.84 o 
  -2   7   4       14.47        9.95      3.47 o 
  -1   7   4       95.78       88.56     11.50 o 
   0   7   4        0.29        1.20      1.50 o 
   1   7   4        0.16        2.64      2.21 o 
   2   7   4        0.63        1.76      1.87 o 
 -16   1   5        0.69        1.74      1.15 o 
 -15   1   5        1.24        1.74      1.34 o 
 -14   1   5        1.79        3.40      1.70 o 
 -13   1   5       34.96       42.74      5.19 o 
 -12   1   5        1.22        2.54      1.52 o 
 -11   1   5       50.51       43.99      4.45 o 
 -10   1   5      807.78      788.74     12.56 o 
  -9   1   5      312.31      266.66     26.37 o 
  -8   1   5      116.79      105.30      5.04 o 
  -7   1   5      180.38      187.39      6.77 o 
  -6   1   5       21.73       24.33      2.11 o 
  -5   1   5      635.01      651.89     11.47 o 
  -4   1   5       87.15       84.41      3.96 o 
  -3   1   5        0.09        0.97      0.45 o 
  -2   1   5       27.28       25.74      1.58 o 
  -1   1   5      157.07      147.99      2.56 o 
   0   1   5     1711.65     1727.65     15.32 o 
   1   1   5      223.33      218.20      4.26 o 
   2   1   5        5.21        3.87      0.74 o 
   3   1   5      143.84      146.53      4.28 o 
   4   1   5      176.30      185.87      9.32 o 
   5   1   5        8.26        9.25      3.15 o 
   6   1   5        2.58        7.53      5.08 o 
   7   1   5       47.44       40.85      6.58 o 
   8   1   5      268.38      281.84     18.13 o 
   9   1   5       20.82       19.93      6.46 o 
  10   1   5        2.18        3.94      3.56 o 
  11   1   5        6.03        6.13      3.45 o 
  12   1   5        0.08        1.11      2.17 o 
 -15   2   5        3.09        3.45      1.87 o 
 -14   2   5        0.09        1.57      1.34 o 
 -13   2   5        8.60        9.97      2.71 o 
 -12   2   5       15.78       15.95      3.02 o 
 -11   2   5       23.89       32.37      4.44 o 
 -10   2   5       34.62       41.31      4.30 o 
  -9   2   5        7.71        2.34      1.36 o 
  -8   2   5        0.18        0.97      1.05 o 
  -7   2   5      124.95      135.42      6.00 o 
  -6   2   5       22.83       25.25      2.59 o 
  -5   2   5      218.34      196.16      5.88 o 
  -4   2   5       24.89       20.59      2.54 o 
  -3   2   5        3.85        3.47      1.74 o 
  -2   2   5       25.97       23.52      2.45 o 
  -1   2   5      731.86      802.42     20.32 o 
   0   2   5        0.55        0.75      0.60 o 
   1   2   5     2109.72     2257.43     16.86 o 
   2   2   5       48.66       44.20      3.09 o 
   3   2   5        0.66        1.19      0.62 o 
   4   2   5       13.97       14.41      1.73 o 
   5   2   5       57.45       52.86      4.01 o 
   6   2   5      154.75      154.21      6.17 o 
   7   2   5      189.41      203.12     14.21 o 
   8   2   5       24.21       20.35      6.77 o 
   9   2   5        5.26        4.99      3.62 o 
  10   2   5       41.46       42.29      7.25 o 
  11   2   5        5.52        2.41      2.27 o 
 -15   3   5        0.07        1.23      1.49 o 
 -14   3   5       17.14       12.23      3.08 o 
 -13   3   5        0.17        1.17      1.41 o 
 -12   3   5        0.46        1.92      1.57 o 
 -11   3   5      113.95      141.30     10.92 o 
 -10   3   5        1.92        3.35      1.87 o 
  -9   3   5       16.23       18.62      3.03 o 
  -8   3   5       33.57       37.14      5.20 o 
  -7   3   5        4.08        5.12      1.66 o 
  -6   3   5      360.35      342.79     18.45 o 
  -5   3   5       28.62       31.49      4.79 o 
  -4   3   5      364.79      364.97     16.23 o 
  -3   3   5      662.70      701.47     13.92 o 
  -2   3   5      809.60      854.91     15.40 o 
  -1   3   5      964.03     1076.10     34.51 o 
   0   3   5        1.08        2.84      2.17 o 
   1   3   5      184.24      165.27      7.99 o 
   2   3   5       59.82       53.44      6.11 o 
   3   3   5       17.63       12.78      2.00 o 
   4   3   5        1.30        1.42      1.03 o 
   5   3   5        2.09        1.83      1.12 o 
   6   3   5      267.49      266.79     12.21 o 
   7   3   5       30.89       25.89      4.16 o 
   8   3   5       18.51       14.75      4.67 o 
   9   3   5        5.58        6.67      3.15 o 
  10   3   5        5.77        3.49      2.36 o 
  11   3   5        0.51        1.68      1.79 o 
 -13   4   5        3.21        2.75      1.48 o 
 -12   4   5        3.83        3.55      1.94 o 
 -11   4   5       25.72       21.75      4.83 o 
 -10   4   5       24.63       21.84      4.55 o 
  -9   4   5       12.59        6.27      2.24 o 
  -8   4   5        0.85        2.30      1.28 o 
  -7   4   5        2.71        2.41      1.30 o 
  -6   4   5        5.01        3.81      2.25 o 
  -5   4   5        7.38        6.45      1.64 o 
  -4   4   5      530.98      560.03     18.39 o 
  -3   4   5        5.41        3.94      2.67 o 
  -2   4   5       38.25       37.97      4.50 o 
  -1   4   5       91.17       93.37      7.25 o 
   0   4   5       11.36       15.25      3.41 o 
   1   4   5       55.06       43.48      7.42 o 
   2   4   5      106.79      109.50      9.35 o 
   3   4   5        3.22        1.91      1.15 o 
   4   4   5        8.35        3.59      1.55 o 
   5   4   5        2.77        3.01      1.29 o 
   6   4   5        4.04        2.68      1.31 o 
   7   4   5        9.92        5.47      2.35 o 
   8   4   5       47.52       50.10     18.53 o 
   9   4   5       34.89       32.35      9.89 o 
 -12   5   5        5.31        5.60      2.97 o 
 -11   5   5       38.74       31.99      8.94 o 
 -10   5   5        0.07        1.69      2.05 o 
  -9   5   5        3.87        5.15      2.57 o 
  -8   5   5       22.66       19.73      4.99 o 
  -7   5   5       82.10       83.50     10.47 o 
  -6   5   5       57.48       54.38      6.60 o 
  -5   5   5      206.16      214.49     19.33 o 
  -4   5   5      143.99      150.05     12.56 o 
  -3   5   5       29.48       32.89      4.97 o 
  -2   5   5        4.65        4.43      4.05 o 
  -1   5   5        4.03        3.49      2.55 o 
   0   5   5       19.70       19.21      4.25 o 
   1   5   5      109.03       98.47     13.67 o 
   2   5   5      282.21      304.27     18.64 o 
   3   5   5        4.96        8.31      2.62 o 
   4   5   5        9.56        9.12      2.84 o 
   5   5   5        5.95        5.38      2.39 o 
   6   5   5       16.71       15.99      4.56 o 
   7   5   5        5.83        2.44      4.55 o 
   8   5   5       11.38        9.83      5.84 o 
  -9   6   5        2.38        2.33      1.97 o 
  -8   6   5       22.57       22.88      6.76 o 
  -7   6   5        0.52        1.33      1.64 o 
  -6   6   5        8.58        6.07      2.65 o 
  -5   6   5      234.74      242.95     12.02 o 
  -4   6   5       31.48       26.53      6.92 o 
  -3   6   5        0.80        2.87      2.87 o 
  -2   6   5       12.86        8.93      3.56 o 
  -1   6   5        1.83        3.05      2.51 o 
   0   6   5       14.04       14.27      4.71 o 
   1   6   5        4.64        5.21      2.53 o 
   2   6   5       23.52       20.71      5.04 o 
   3   6   5        4.88        3.69      2.53 o 
   4   6   5       24.89       14.40      5.81 o 
   5   6   5       90.66       89.66     11.94 o 
  -4   7   5        0.15        0.71      1.79 o 
  -3   7   5        8.41        3.27      2.82 o 
  -2   7   5       17.02       14.55      5.32 o 
  -1   7   5        9.09        6.80      2.95 o 
   0   7   5       86.12       64.55     18.30 o 
 -16   0   6        0.05        0.46      1.46 o 
 -15   0   6       13.08        9.10      4.14 o 
 -14   0   6       42.56       56.49      8.86 o 
 -13   0   6       15.28       17.40      5.86 o 
 -12   0   6        0.04        3.06      3.86 o 
 -11   0   6     1453.32     1274.38     61.84 o 
 -10   0   6      637.01      610.54     17.50 o 
  -9   0   6      676.18      692.11     27.67 o 
  -8   0   6       75.43       75.18      5.91 o 
  -7   0   6        0.27        1.71      1.95 o 
  -6   0   6      324.99      339.75     16.43 o 
  -5   0   6      505.43      524.15     20.30 o 
  -4   0   6      245.36      241.53      7.22 o 
  -3   0   6      137.66      138.88      4.94 o 
  -2   0   6      269.38      267.84     10.33 o 
  -1   0   6       61.28       47.38      3.48 o 
   0   0   6      145.60      144.85      5.64 o 
   1   0   6        6.68       10.00      1.67 o 
   2   0   6      182.33      195.78     17.24 o 
   3   0   6      157.83      148.31     20.35 o 
   4   0   6     1095.66     1248.29     63.00 o 
   5   0   6        6.20        6.64      3.41 o 
   6   0   6     1045.13      800.45     52.91 o 
   7   0   6      363.41      427.72     29.72 o 
   8   0   6        7.28       10.55      7.34 o 
   9   0   6        1.95        7.96      6.63 o 
  10   0   6       21.58       33.92      8.16 o 
  11   0   6        1.46        1.77      3.49 o 
 -16   1   6        0.65        1.66      1.74 o 
 -15   1   6        2.17        1.33      1.37 o 
 -14   1   6       48.99       52.58      5.74 o 
 -13   1   6      222.83      220.91     19.35 o 
 -12   1   6        0.37        0.96      1.43 o 
 -11   1   6       19.74       17.97      3.61 o 
 -10   1   6      269.47      257.38     10.98 o 
  -9   1   6       43.03       46.19      4.50 o 
  -8   1   6       12.67       17.16      3.90 o 
  -7   1   6       11.74       10.91      2.43 o 
  -6   1   6        0.00        1.78      1.04 o 
  -5   1   6        8.64        7.11      1.38 o 
  -4   1   6        0.53        1.20      0.79 o 
  -3   1   6       77.12       71.97      3.73 o 
  -2   1   6       24.69       19.86      1.91 o 
  -1   1   6      157.66      161.45      3.60 o 
   0   1   6      326.96      354.27      6.36 o 
   1   1   6       36.02       27.34      2.18 o 
   2   1   6        9.21        6.70      1.13 o 
   3   1   6      388.53      385.87     11.35 o 
   4   1   6       87.41       87.74     14.18 o 
   5   1   6       33.69       42.40      7.27 o 
   6   1   6       81.04       68.21      6.76 o 
   7   1   6      159.49      166.27     19.98 o 
   8   1   6       33.61       33.26      6.05 o 
   9   1   6       29.85       32.91      7.92 o 
  10   1   6        2.98        3.83      3.04 o 
  11   1   6        1.25        1.26      2.06 o 
 -15   2   6       11.87       10.44      2.82 o 
 -14   2   6       41.81       53.79      5.24 o 
 -13   2   6       15.78       13.44      2.99 o 
 -12   2   6       42.64       47.27      5.27 o 
 -11   2   6        1.69        2.39      1.79 o 
 -10   2   6        0.24        1.87      1.28 o 
  -9   2   6       31.92       24.14      4.44 o 
  -8   2   6        3.07        3.94      1.89 o 
  -7   2   6      113.23      127.24      6.05 o 
  -6   2   6       38.49       38.20      2.97 o 
  -5   2   6       28.83       28.99      4.20 o 
  -4   2   6       23.43       22.71      2.65 o 
  -3   2   6      391.46      414.04     10.24 o 
  -2   2   6      186.82      204.87      9.11 o 
  -1   2   6      127.31      128.68      4.88 o 
   0   2   6      150.91      148.80      3.87 o 
   1   2   6        0.77        1.32      0.48 o 
   2   2   6        6.04        6.38      0.94 o 
   3   2   6       92.32       84.41      4.84 o 
   4   2   6        7.05        9.07      1.46 o 
   5   2   6       43.65       37.34      5.61 o 
   6   2   6       95.06       84.89     15.59 o 
   7   2   6       91.37       87.17     14.83 o 
   8   2   6        2.67        1.02      2.51 o 
   9   2   6        6.93        4.41      3.41 o 
  10   2   6        1.12        1.96      2.29 o 
  11   2   6        0.21        2.20      2.50 o 
 -14   3   6        5.55        2.03      1.59 o 
 -13   3   6        0.01        3.08      1.93 o 
 -12   3   6        0.15        3.24      1.94 o 
 -11   3   6        1.45        0.95      0.96 o 
 -10   3   6        2.73        1.76      1.40 o 
  -9   3   6        0.16        1.46      1.28 o 
  -8   3   6       33.12       35.60      5.15 o 
  -7   3   6       95.08       79.54      9.32 o 
  -6   3   6        4.25        2.86      1.36 o 
  -5   3   6       82.97       41.00     17.83 o 
  -4   3   6      120.54      115.28      5.98 o 
  -3   3   6       55.45       59.31      5.91 o 
  -2   3   6      142.18      152.55     10.32 o 
  -1   3   6        0.38        1.19      2.50 o 
   0   3   6       12.09       17.51      3.42 o 
   1   3   6       18.50       15.44      2.15 o 
   2   3   6       12.83       13.13      2.42 o 
   3   3   6        7.25        3.26      1.40 o 
   4   3   6        0.78        1.11      0.81 o 
   5   3   6       50.91       29.68      4.29 o 
   6   3   6       37.33       27.47      7.89 o 
   7   3   6       37.30       37.02     12.33 o 
   8   3   6       15.80       15.12      5.37 o 
   9   3   6        3.53        1.86      3.36 o 
  10   3   6        3.42        1.11      1.68 o 
 -13   4   6        1.27        1.70      1.52 o 
 -12   4   6        2.18        5.46      3.21 o 
 -11   4   6       26.59       20.51      5.00 o 
 -10   4   6        6.07       10.22      3.15 o 
  -9   4   6       11.55        5.23      1.70 o 
  -8   4   6       22.85       21.68      4.43 o 
  -7   4   6        3.31        2.32      1.61 o 
  -6   4   6       61.56       72.66     11.59 o 
  -5   4   6      645.20      683.25     27.22 o 
  -4   4   6      206.09      231.09     10.99 o 
  -3   4   6      326.49      341.21     13.72 o 
  -2   4   6      325.79      356.99     13.98 o 
  -1   4   6       10.55        8.13      4.51 o 
   0   4   6      561.90      618.01     24.80 o 
   1   4   6      357.77      370.27     17.22 o 
   2   4   6       41.09       30.59      6.15 o 
   3   4   6        3.56        3.04      1.85 o 
   4   4   6       20.08       24.26      5.24 o 
   5   4   6        3.16        2.72      2.35 o 
   6   4   6       66.40       67.02     24.46 o 
   7   4   6       43.97       43.77     17.21 o 
   8   4   6        2.88        3.03      4.55 o 
   9   4   6        7.20        7.40      6.95 o 
 -11   5   6        0.49        2.17      2.17 o 
 -10   5   6        6.89        9.33      2.77 o 
  -9   5   6        0.26        1.88      1.98 o 
  -8   5   6       31.97       36.61      8.05 o 
  -7   5   6       95.96       93.91     10.19 o 
  -6   5   6        0.02        1.41      1.39 o 
  -5   5   6       45.14       47.18      5.76 o 
  -4   5   6       27.48       29.73      6.90 o 
  -3   5   6       18.86       23.67      5.61 o 
  -2   5   6        2.06        3.10      2.62 o 
  -1   5   6        0.00        2.84      2.16 o 
   0   5   6       16.34       15.77      4.64 o 
   1   5   6      163.54      152.66     10.55 o 
   2   5   6        1.00        3.10      1.90 o 
   3   5   6       17.39       16.64      3.90 o 
   4   5   6        3.78        1.72      1.90 o 
   5   5   6        8.53        8.63      4.54 o 
   6   5   6       62.58       55.97     21.16 o 
   7   5   6        8.32        8.86      5.81 o 
  -9   6   6       51.49       43.68     10.67 o 
  -8   6   6        4.02        5.52      2.81 o 
  -7   6   6        0.24        1.55      1.62 o 
  -6   6   6       23.11       19.12      5.85 o 
  -5   6   6        0.22        1.09      1.88 o 
  -4   6   6        1.33        2.56      2.18 o 
  -3   6   6        7.02        9.59      3.32 o 
  -2   6   6        2.94        4.64      2.30 o 
  -1   6   6       14.15       17.78      4.21 o 
   0   6   6        1.90        3.47      2.33 o 
   1   6   6       33.69       31.49      5.53 o 
   2   6   6        3.59        3.50      2.16 o 
   3   6   6        0.07        1.13      1.53 o 
   4   6   6       53.58       48.69      9.81 o 
 -16   1   7        0.00        0.84      1.71 o 
 -15   1   7       97.35       90.37      9.98 o 
 -14   1   7        2.48        5.64      2.49 o 
 -13   1   7       65.02       53.55      8.78 o 
 -12   1   7       60.01       59.34      6.54 o 
 -11   1   7      101.82      108.81      8.22 o 
 -10   1   7      153.94      160.43      8.02 o 
  -9   1   7       52.00       57.13      5.94 o 
  -8   1   7        1.38        2.10      1.22 o 
  -7   1   7       35.90       33.12      3.14 o 
  -6   1   7       30.86       28.81      3.29 o 
  -5   1   7       12.60       10.26      1.60 o 
  -4   1   7       16.74       16.08      2.10 o 
  -3   1   7      150.70      162.15      5.34 o 
  -2   1   7       11.58        7.02      1.28 o 
  -1   1   7       81.79       80.22      2.84 o 
   0   1   7       19.76       16.55      2.35 o 
   1   1   7       15.89       11.20      1.57 o 
   2   1   7      702.06      755.58     27.80 o 
   3   1   7      668.95      689.36     27.98 o 
   4   1   7       18.52       21.04      4.38 o 
   5   1   7       71.00       69.62      7.04 o 
   6   1   7      208.67      213.73     17.86 o 
   7   1   7        3.87        5.20      3.57 o 
   8   1   7       63.85       67.70      8.07 o 
   9   1   7        0.01        1.14      2.15 o 
  10   1   7       14.97       10.57      7.03 o 
 -15   2   7       95.78      112.39      9.74 o 
 -14   2   7       30.28       32.99      8.24 o 
 -13   2   7       15.22       15.76      3.90 o 
 -12   2   7        4.58        5.56      2.36 o 
 -11   2   7        5.93        4.48      2.29 o 
 -10   2   7      156.89      163.64     11.61 o 
  -9   2   7       48.65       56.20      7.55 o 
  -8   2   7       92.36       79.25      6.43 o 
  -7   2   7       12.17        8.62      1.52 o 
  -6   2   7      278.06      265.54     10.85 o 
  -5   2   7        0.08        1.15      0.50 o 
  -4   2   7      413.03      426.05     10.42 o 
  -3   2   7       62.78       65.47      4.91 o 
  -2   2   7        8.55       10.50      2.79 o 
  -1   2   7       25.00       30.11      4.08 o 
   0   2   7       37.15       31.33      5.56 o 
   1   2   7       59.08       57.60      5.49 o 
   2   2   7      302.21      287.33      6.85 o 
   3   2   7        3.03        1.94      1.08 o 
   4   2   7       75.15       54.84     10.25 o 
   5   2   7       50.96       48.12      5.62 o 
   6   2   7        5.72        5.22      3.69 o 
   7   2   7        4.78        5.59      2.63 o 
   8   2   7        5.10        4.62      3.07 o 
   9   2   7        7.22        3.78      2.91 o 
  10   2   7        0.22        2.12      2.26 o 
 -14   3   7       10.54        5.40      2.25 o 
 -13   3   7       13.90       14.70      4.66 o 
 -12   3   7        0.03        1.01      1.26 o 
 -11   3   7        0.92        2.37      1.64 o 
 -10   3   7        9.13        7.55      2.18 o 
  -9   3   7       25.81       24.92      5.89 o 
  -8   3   7       41.45       39.63      5.38 o 
  -7   3   7       62.59       55.79     10.20 o 
  -6   3   7       89.82       91.76      7.54 o 
  -5   3   7      466.16      430.88     42.36 o 
  -4   3   7      794.39      807.38     38.83 o 
  -3   3   7     1169.04     1270.81     34.20 o 
  -2   3   7        6.62        8.12      4.39 o 
  -1   3   7        4.84        8.09      2.84 o 
   0   3   7       56.67       61.02      5.65 o 
   1   3   7        3.82        4.47      1.94 o 
   2   3   7       85.16       82.02      4.91 o 
   3   3   7        1.89        1.99      1.07 o 
   4   3   7       13.39        9.53      3.66 o 
   5   3   7       21.35       18.38      6.43 o 
   6   3   7        2.07        2.00      2.14 o 
   7   3   7        0.41        1.89      2.89 o 
   8   3   7        0.59        1.43      3.07 o 
   9   3   7       69.83       56.03     27.04 o 
 -13   4   7        2.40        3.20      2.39 o 
 -12   4   7        7.09        6.25      2.45 o 
 -11   4   7        2.49        7.04      2.94 o 
 -10   4   7        1.07        5.89      2.39 o 
  -9   4   7        1.71        1.17      1.68 o 
  -8   4   7        2.12        3.91      2.41 o 
  -7   4   7        0.09        1.34      1.78 o 
  -6   4   7      307.68      306.49     16.36 o 
  -5   4   7       41.06       40.26      7.96 o 
  -4   4   7       48.39       49.18      7.76 o 
  -3   4   7      199.81      212.91     11.08 o 
  -2   4   7       30.60       36.38      5.01 o 
  -1   4   7       51.96       46.36      8.17 o 
   0   4   7       30.56       26.29      5.58 o 
   1   4   7       14.92       10.64      3.15 o 
   2   4   7        3.18        6.24      2.22 o 
   3   4   7        2.46        3.55      2.03 o 
   4   4   7        8.00       10.43      4.27 o 
   5   4   7        6.75        7.64      6.04 o 
   6   4   7       10.48        9.31      5.31 o 
   7   4   7       59.83       59.57     26.42 o 
 -11   5   7        1.07        1.65      1.94 o 
 -10   5   7        0.19        1.69      1.91 o 
  -9   5   7      167.71      168.89     14.06 o 
  -8   5   7       57.42       52.87     11.73 o 
  -7   5   7       91.47       88.49     12.47 o 
  -6   5   7       32.62       30.93      7.94 o 
  -5   5   7        3.92        3.72      2.85 o 
  -4   5   7      115.66      122.59     10.67 o 
  -3   5   7       23.88       29.24      9.41 o 
  -2   5   7        0.66        0.07      2.00 o 
  -1   5   7        7.47        8.02      2.32 o 
   0   5   7      138.62      127.11     15.20 o 
   1   5   7        2.44        5.32      2.36 o 
   2   5   7       10.48        6.66      2.78 o 
   3   5   7        3.08        2.68      1.78 o 
   4   5   7       39.96       31.38     11.18 o 
   5   5   7        0.83        2.44      3.57 o 
   6   5   7        0.68        1.12      2.16 o 
  -8   6   7        0.00        1.71      2.01 o 
  -7   6   7        6.69        3.11      2.46 o 
  -6   6   7        4.86        3.46      2.35 o 
  -5   6   7       26.73       23.49      6.78 o 
  -4   6   7       77.24       91.69     10.29 o 
  -3   6   7        3.32        5.31      2.95 o 
  -2   6   7       94.41      100.14     12.83 o 
  -1   6   7       17.90       18.91      4.94 o 
   0   6   7        6.31        6.32      2.54 o 
   1   6   7        5.20        3.88      2.00 o 
   2   6   7        1.80        1.70      1.49 o 
 -15   0   8       24.21       26.21      6.42 o 
 -14   0   8       14.22        5.80      2.98 o 
 -13   0   8       11.25       10.31      4.35 o 
 -12   0   8       31.60       34.85      7.20 o 
 -11   0   8       76.15       74.16     10.79 o 
 -10   0   8       16.17       18.88      5.74 o 
  -9   0   8        4.70        3.43      2.25 o 
  -8   0   8       78.11       69.56      9.44 o 
  -7   0   8       21.58       25.34      8.26 o 
  -6   0   8        0.07        1.61      1.47 o 
  -5   0   8       27.84       25.45      7.78 o 
  -4   0   8      115.93      103.35      5.95 o 
  -3   0   8      194.83      214.08      7.85 o 
  -2   0   8       15.86       18.26      5.30 o 
  -1   0   8       80.26       64.54      5.94 o 
   0   0   8       49.53       43.53      6.46 o 
   1   0   8      111.15       86.65      9.98 o 
   2   0   8     1875.47     2002.75     25.89 o 
   3   0   8        2.54        0.82      2.51 o 
   4   0   8      604.66      532.96     36.62 o 
   5   0   8       69.97       66.85     20.02 o 
   6   0   8        0.45        4.32      4.05 o 
   7   0   8       67.50       73.37     22.12 o 
   8   0   8       23.91       37.27     10.32 o 
   9   0   8        0.08        0.95      3.57 o 
 -15   1   8      152.25      166.86     14.31 o 
 -14   1   8        0.53        1.48      1.76 o 
 -13   1   8       41.65       51.60      6.55 o 
 -12   1   8       24.43       19.13      4.06 o 
 -11   1   8       84.10       85.68      7.54 o 
 -10   1   8       83.52       96.24      6.59 o 
  -9   1   8       33.27       33.67      5.51 o 
  -8   1   8       57.28       59.91      5.77 o 
  -7   1   8      106.20      103.32      6.79 o 
  -6   1   8       27.97       24.19      4.16 o 
  -5   1   8        5.03        3.14      0.97 o 
  -4   1   8       52.25       51.16      4.76 o 
  -3   1   8        0.40        2.32      1.13 o 
  -2   1   8        3.44        2.73      1.08 o 
  -1   1   8       63.38       52.81      3.69 o 
   0   1   8       88.04       70.57      4.43 o 
   1   1   8      526.42      446.83     34.08 o 
   2   1   8      464.08      465.59     19.32 o 
   3   1   8       28.35       29.90      6.22 o 
   4   1   8        0.68        2.23      2.69 o 
   5   1   8        6.81        5.23      3.66 o 
   6   1   8        4.00        4.49      3.67 o 
   7   1   8        5.68        5.61      4.19 o 
   8   1   8        2.12        3.73      2.77 o 
   9   1   8       18.64       13.51      5.21 o 
 -15   2   8        3.85        3.33      1.71 o 
 -14   2   8      167.01      180.94     13.46 o 
 -13   2   8        0.55        1.63      1.33 o 
 -12   2   8        9.88       11.17      3.07 o 
 -11   2   8       12.23       10.20      2.67 o 
 -10   2   8        0.62        2.71      1.64 o 
  -9   2   8        2.37        2.47      1.64 o 
  -8   2   8      321.36      342.79     12.71 o 
  -7   2   8       68.87       60.09      7.33 o 
  -6   2   8        4.78        2.99      0.83 o 
  -5   2   8      160.30      149.26      8.74 o 
  -4   2   8       99.56       96.26      4.83 o 
  -3   2   8       52.92       54.59      8.79 o 
  -2   2   8      112.61      107.80      4.07 o 
  -1   2   8      150.52      135.04      5.32 o 
   0   2   8       18.58       18.27      2.49 o 
   1   2   8      119.76      110.90      5.47 o 
   2   2   8       58.69       56.79      4.81 o 
   3   2   8       19.81       15.07      3.69 o 
   4   2   8       14.51       12.46      3.62 o 
   5   2   8        3.95        7.11      2.56 o 
   6   2   8        0.18        2.63      2.27 o 
   7   2   8        9.17        5.29      2.62 o 
   8   2   8       19.49        7.85      3.14 o 
 -14   3   8        3.11        4.79      2.51 o 
 -13   3   8        4.14        2.10      1.98 o 
 -12   3   8       12.34       20.32      4.73 o 
 -11   3   8        3.16        2.54      1.31 o 
 -10   3   8       19.43        8.57      7.05 o 
  -9   3   8      116.59       32.60     41.59 o 
  -8   3   8        1.13        1.61      0.76 o 
  -7   3   8       37.48       35.73      5.06 o 
  -6   3   8        0.02        0.89      1.66 o 
  -5   3   8      152.27      150.82      9.02 o 
  -4   3   8      573.80      621.03     13.05 o 
  -3   3   8        2.03        1.22      1.49 o 
  -2   3   8      186.70      179.57      9.74 o 
  -1   3   8        6.68        3.61      2.07 o 
   0   3   8        3.91        4.45      2.11 o 
   1   3   8       18.44       20.70      3.43 o 
   2   3   8        0.32        1.09      0.94 o 
   3   3   8        6.74       22.63      8.75 o 
   4   3   8        3.42        1.23      3.10 o 
   5   3   8        9.26        7.61      3.80 o 
   6   3   8        1.54        1.55      3.51 o 
   7   3   8        7.60        7.09      5.63 o 
   8   3   8       10.44        5.84      3.52 o 
 -13   4   8        0.39        2.34      1.83 o 
 -12   4   8       26.58       27.12      6.23 o 
 -11   4   8       23.93       18.86      5.04 o 
 -10   4   8        8.02       10.31      3.35 o 
  -9   4   8       61.22       67.11      8.07 o 
  -8   4   8       11.83       10.74      3.62 o 
  -7   4   8        7.02        7.55      3.19 o 
  -6   4   8        3.83        4.53      2.69 o 
  -5   4   8      102.95      103.85     11.95 o 
  -4   4   8      404.89      433.50     18.97 o 
  -3   4   8       25.54       31.37     10.12 o 
  -2   4   8       39.83       40.88      7.06 o 
  -1   4   8       19.51       20.17      5.19 o 
   0   4   8        2.28        1.70      1.50 o 
   1   4   8       11.79        7.38      2.12 o 
   2   4   8       38.80       39.66      8.48 o 
   3   4   8       34.47       35.28     13.35 o 
   4   4   8        1.07        2.86      5.11 o 
   5   4   8       27.05       39.75     10.55 o 
   6   4   8       26.05       28.08      8.24 o 
 -10   5   8       77.22       85.89     10.65 o 
  -9   5   8       30.75       20.78      7.32 o 
  -8   5   8       15.56       14.20      4.78 o 
  -7   5   8       16.86       17.02      4.35 o 
  -6   5   8        9.28       11.68      3.69 o 
  -5   5   8       52.70       56.25      7.35 o 
  -4   5   8       28.65       30.92     11.04 o 
  -3   5   8        0.02        2.46      2.15 o 
  -2   5   8       15.42       20.06      4.06 o 
  -1   5   8        0.04        1.32      1.47 o 
   0   5   8       15.71       23.12      4.47 o 
   1   5   8        7.14        4.96      2.22 o 
   2   5   8       40.78       29.86     10.33 o 
   3   5   8        6.88       11.77      4.53 o 
   4   5   8        5.29        5.22      4.63 o 
  -7   6   8        0.01        2.64      2.03 o 
  -6   6   8        9.59        5.59      2.95 o 
  -5   6   8       20.11       17.67      8.60 o 
  -4   6   8        5.33        4.19      2.28 o 
  -3   6   8        0.99        3.26      2.46 o 
  -2   6   8       26.44       24.77      5.61 o 
  -1   6   8        6.14        4.16      2.29 o 
   0   6   8        0.08        1.15      1.34 o 
 -15   1   9       13.65       11.33      2.80 o 
 -14   1   9       31.79       33.89      4.43 o 
 -13   1   9        4.78        5.19      2.15 o 
 -12   1   9        3.06        3.98      2.33 o 
 -11   1   9        8.08        5.43      1.93 o 
 -10   1   9       10.06        6.33      2.35 o 
  -9   1   9      333.15      354.04     21.69 o 
  -8   1   9       73.42       75.93      7.44 o 
  -7   1   9       80.60       81.00      6.08 o 
  -6   1   9        1.84        2.50      1.51 o 
  -5   1   9        0.05        1.20      0.83 o 
  -4   1   9       21.45       20.88      2.88 o 
  -3   1   9        1.70        3.73      1.49 o 
  -2   1   9        6.94        6.24      1.88 o 
  -1   1   9      118.96      108.51      5.13 o 
   0   1   9      263.95      274.83      9.56 o 
   1   1   9      227.27      232.34     14.55 o 
   2   1   9        8.00        7.70      3.33 o 
   3   1   9       42.71       40.28      8.83 o 
   4   1   9        1.08        2.09      2.71 o 
   5   1   9        0.02        1.79      2.54 o 
   6   1   9        0.95        0.95      2.28 o 
   7   1   9        1.64        2.61      2.47 o 
   8   1   9       42.52       12.50      6.84 o 
 -14   2   9       26.96       24.58      5.23 o 
 -13   2   9       16.60       15.74      3.29 o 
 -12   2   9       27.97       28.94      3.97 o 
 -11   2   9        5.58        6.54      2.18 o 
 -10   2   9      101.20       93.80      7.16 o 
  -9   2   9        6.49        5.18      1.72 o 
  -8   2   9      631.66      547.69    161.47 o 
  -7   2   9       86.24       74.34      7.01 o 
  -6   2   9      139.85      140.82      9.19 o 
  -5   2   9       54.10       49.34      4.39 o 
  -4   2   9        3.91        4.96      1.32 o 
  -3   2   9      199.90      205.10      9.39 o 
  -2   2   9      395.44      374.29     12.65 o 
  -1   2   9        4.33        2.28      1.05 o 
   0   2   9      103.68       96.55      5.36 o 
   1   2   9       76.42       51.95      7.09 o 
   2   2   9        4.84        7.56      3.51 o 
   3   2   9       16.19       18.07      3.75 o 
   4   2   9       38.42       41.94     16.47 o 
   5   2   9       24.80       28.51     12.08 o 
   6   2   9        0.07        1.54      2.51 o 
 -13   3   9        0.20        1.61      1.90 o 
 -12   3   9       40.25       40.05      8.82 o 
 -11   3   9        5.03        2.12      1.71 o 
 -10   3   9       82.58       72.73     13.20 o 
  -9   3   9       12.76       11.14      3.60 o 
  -8   3   9        5.02        6.11      2.63 o 
  -7   3   9       11.29       10.85      3.27 o 
  -6   3   9       65.47       66.32     10.01 o 
  -5   3   9      225.86      241.64     13.22 o 
  -4   3   9        2.65        4.78      2.13 o 
  -3   3   9      124.26      122.32      9.33 o 
  -2   3   9       60.35       56.83     10.58 o 
  -1   3   9       17.98       21.60      3.09 o 
   0   3   9       32.25       32.41      7.03 o 
   1   3   9        0.27        0.99      1.05 o 
   2   3   9       14.97       10.90      6.24 o 
   3   3   9        1.40        4.72      4.98 o 
   4   3   9        2.73        1.54      3.40 o 
   5   3   9       39.56       36.41     15.62 o 
   6   3   9        1.09        2.03      4.16 o 
 -12   4   9       19.38       20.54      5.83 o 
 -11   4   9        0.65        4.11      2.60 o 
 -10   4   9        9.90        9.77      3.34 o 
  -9   4   9       10.47        7.49      3.31 o 
  -8   4   9       32.74       30.35      5.10 o 
  -7   4   9       55.04       57.24      7.59 o 
  -6   4   9        0.81        3.83      2.27 o 
  -5   4   9       47.76       36.31      7.16 o 
  -4   4   9       12.83       10.99      4.00 o 
  -3   4   9       33.20       29.73      7.61 o 
  -2   4   9        6.50        7.16      2.65 o 
  -1   4   9        7.38        6.77      2.32 o 
   0   4   9       21.75       19.13      3.79 o 
   1   4   9        2.40        2.96      2.64 o 
   2   4   9        6.87        5.85      4.86 o 
   3   4   9        2.20        3.68      3.99 o 
   4   4   9       11.13        9.53      7.06 o 
   5   4   9        5.01        5.14      5.17 o 
 -10   5   9       54.37       43.36     12.89 o 
  -9   5   9        5.87        7.73      2.80 o 
  -8   5   9        2.55        3.34      2.22 o 
  -7   5   9      140.17      147.86     14.89 o 
  -6   5   9       70.04       65.58     12.10 o 
  -5   5   9        6.38        6.89      2.81 o 
  -4   5   9        3.30        3.75      1.98 o 
  -3   5   9       16.55       17.27      5.60 o 
  -2   5   9        0.62        2.49      1.89 o 
  -1   5   9       24.86       24.18      5.20 o 
   0   5   9       11.69       11.74      3.63 o 
   1   5   9       10.22       11.07      4.68 o 
   2   5   9       69.94       65.75     24.12 o 
 -15   0  10       55.35       56.85     10.45 o 
 -14   0  10       54.06       43.47     15.48 o 
 -13   0  10       29.39       28.24      7.31 o 
 -12   0  10        9.13       12.09      4.31 o 
 -11   0  10        3.54        7.11      3.89 o 
 -10   0  10       76.23       80.16     15.70 o 
  -9   0  10       43.94       45.98     11.67 o 
  -8   0  10       40.04       41.69     15.85 o 
  -7   0  10        3.12        3.04      3.18 o 
  -6   0  10        6.88        9.33      4.94 o 
  -5   0  10       64.97       65.86     10.91 o 
  -4   0  10        0.23        2.34      2.61 o 
  -3   0  10      375.06      409.60     20.41 o 
  -2   0  10      364.65      396.57     19.98 o 
  -1   0  10        0.41        2.06      1.84 o 
   0   0  10      120.57      114.97     26.25 o 
   1   0  10        1.62        4.50      4.86 o 
   2   0  10       62.44       53.41     14.85 o 
   3   0  10       52.25       43.51     16.93 o 
   4   0  10      111.97      142.10     26.39 o 
   5   0  10       49.65       53.55     15.15 o 
   6   0  10       11.09       13.88      6.98 o 
   7   0  10        0.91        1.02      2.47 o 
 -14   1  10        5.68        2.85      1.26 o 
 -13   1  10        2.26        2.13      1.85 o 
 -12   1  10       51.86       52.21      5.46 o 
 -11   1  10       16.63       15.03      3.46 o 
 -10   1  10       23.00       23.58      3.87 o 
  -9   1  10      117.16      113.65      9.52 o 
  -8   1  10       46.97       47.58      5.78 o 
  -7   1  10        2.13        3.59      1.62 o 
  -6   1  10        1.59        1.15      0.89 o 
  -5   1  10       47.46       51.33      4.13 o 
  -4   1  10        8.76        9.73      2.50 o 
  -3   1  10      130.22      123.82      6.16 o 
  -2   1  10      321.06      310.02     12.90 o 
  -1   1  10       67.98       49.12      7.25 o 
   0   1  10      289.13      291.22     19.33 o 
   1   1  10        0.15        1.60      1.92 o 
   2   1  10        3.90        4.00      2.44 o 
   3   1  10       42.46       47.19     11.60 o 
   4   1  10       22.52       21.36      5.72 o 
   5   1  10       49.82       67.90     10.14 o 
   6   1  10        0.78        0.67      1.97 o 
 -14   2  10        4.85        3.65      2.08 o 
 -13   2  10       10.18       11.60      3.56 o 
 -12   2  10       12.34        9.44      3.43 o 
 -11   2  10       22.70       19.20      5.29 o 
 -10   2  10      108.20      101.24     15.43 o 
  -9   2  10       74.63       72.15     12.71 o 
  -8   2  10       13.81       14.36      3.51 o 
  -7   2  10        4.48        6.50      2.18 o 
  -6   2  10       22.80       25.64      6.21 o 
  -5   2  10        8.91        9.40      2.95 o 
  -4   2  10        8.01        6.66      2.84 o 
  -3   2  10      227.33      230.68     12.06 o 
  -2   2  10       45.43       35.32      5.97 o 
  -1   2  10       70.57       51.42      6.63 o 
   0   2  10        6.18        4.17      2.94 o 
   1   2  10       32.00       25.10      8.35 o 
   2   2  10        8.47       13.05      8.09 o 
   3   2  10       30.49       27.02     11.56 o 
   4   2  10        1.60        2.64      3.99 o 
   5   2  10        6.16        0.70      2.84 o 
   6   2  10        0.11        1.16      3.38 o 
 -13   3  10       40.99       27.59      9.62 o 
 -12   3  10        0.41        1.42      1.48 o 
 -11   3  10        0.05        1.89      1.82 o 
 -10   3  10        1.03        1.80      1.99 o 
  -9   3  10       58.97       45.42     10.86 o 
  -8   3  10       41.74       37.77      6.89 o 
  -7   3  10       18.67       13.95      4.04 o 
  -6   3  10      119.06      113.03      9.47 o 
  -5   3  10        3.30        4.43      2.34 o 
  -4   3  10      146.07      149.54     13.75 o 
  -3   3  10       73.02       78.95      8.15 o 
  -2   3  10       14.74       15.12      4.58 o 
  -1   3  10        0.55        1.19      1.27 o 
   0   3  10        0.01        0.08      0.59 o 
   1   3  10       20.86       34.06     11.58 o 
   2   3  10       10.41       13.94      7.09 o 
   3   3  10       85.86       78.37     26.60 o 
   4   3  10       86.77       87.50     28.64 o 
   5   3  10        2.28        3.73      4.02 o 
 -11   4  10        9.78        8.36      2.83 o 
 -10   4  10        0.48        1.58      1.81 o 
  -9   4  10       76.61       63.32     15.40 o 
  -8   4  10      167.05      176.06     11.37 o 
  -7   4  10       12.81       11.25      4.51 o 
  -6   4  10        3.25        3.94      2.19 o 
  -5   4  10       10.92       11.13      3.61 o 
  -4   4  10        5.99        7.10      3.42 o 
  -3   4  10       70.10       71.53      5.94 o 
  -2   4  10       56.78       70.23      5.11 o 
  -1   4  10       42.46       45.98      8.12 o 
   0   4  10        2.82        2.65      2.42 o 
   1   4  10        0.71        1.72      2.42 o 
   2   4  10        7.43        2.58      3.29 o 
   3   4  10       29.94       41.72     10.60 o 
  -8   5  10       75.81       79.65     11.85 o 
  -7   5  10        1.41        2.25      1.88 o 
  -6   5  10       59.18       62.38     13.46 o 
  -5   5  10        0.05        1.35      2.65 o 
  -4   5  10        4.33        4.07      2.34 o 
  -3   5  10       53.83       48.39     10.74 o 
  -2   5  10       78.30       91.29     10.95 o 
  -1   5  10       63.44       52.82     13.57 o 
   0   5  10       11.89       13.83      8.04 o 
 -14   1  11        5.05        4.76      2.46 o 
 -13   1  11        0.95        2.16      1.39 o 
 -12   1  11        3.74        3.09      1.66 o 
 -11   1  11       33.56       30.58      5.73 o 
 -10   1  11       66.89       66.38      8.16 o 
  -9   1  11       39.39       33.62      6.95 o 
  -8   1  11        1.70        3.63      1.74 o 
  -7   1  11       61.45       43.06     10.81 o 
  -6   1  11      153.84      166.28     12.88 o 
  -5   1  11        5.51        8.89      2.77 o 
  -4   1  11       26.89       21.68      4.42 o 
  -3   1  11      189.57      167.57     11.51 o 
  -2   1  11       14.81        9.12      2.09 o 
  -1   1  11       75.51       76.80     15.68 o 
   0   1  11        0.47        2.41      4.28 o 
   1   1  11        6.43        6.47      4.25 o 
   2   1  11       14.47        7.57      4.42 o 
   3   1  11        5.62        4.92      4.86 o 
   4   1  11      148.49      180.44     24.79 o 
   5   1  11        4.37        1.44      2.70 o 
 -13   2  11       21.80       16.46      6.19 o 
 -12   2  11        0.88        1.87      1.88 o 
 -11   2  11        8.22        6.22      2.76 o 
 -10   2  11      145.71      116.54     14.67 o 
  -9   2  11       42.06       37.69      9.05 o 
  -8   2  11        2.22        2.50      2.04 o 
  -7   2  11       21.49       17.74      5.54 o 
  -6   2  11        1.88        2.35      2.22 o 
  -5   2  11       85.52       78.80     21.16 o 
  -4   2  11      234.96      260.39     19.46 o 
  -3   2  11       50.31       42.06      8.55 o 
  -2   2  11        1.71        1.62      1.33 o 
  -1   2  11       40.97       40.29     14.19 o 
   0   2  11        1.70        1.69      4.35 o 
   1   2  11       46.00       44.55     13.61 o 
   2   2  11       14.06       15.96      6.60 o 
   3   2  11       59.47       55.93     22.76 o 
   4   2  11        1.31        1.54      2.44 o 
 -12   3  11      260.22      244.38     54.48 o 
 -11   3  11        0.00        0.15      1.71 o 
 -10   3  11       25.87       22.18      5.68 o 
  -9   3  11        4.84        4.72      2.11 o 
  -8   3  11       10.44        8.15      3.07 o 
  -7   3  11       34.02       31.94      7.60 o 
  -6   3  11        0.00        2.97      2.06 o 
  -5   3  11       56.89       49.14     10.63 o 
  -4   3  11       60.86       55.22      6.00 o 
  -3   3  11       32.84       26.79      7.97 o 
  -2   3  11       15.30       13.53      5.59 o 
  -1   3  11        1.86        3.37      4.04 o 
   0   3  11        0.71        1.89      4.41 o 
   1   3  11        0.06        1.15      1.86 o 
   2   3  11        7.31        4.16      4.95 o 
   3   3  11       90.72       40.37     25.84 o 
 -10   4  11        3.90        5.47      2.66 o 
  -9   4  11       22.02       18.96      6.72 o 
  -8   4  11        6.31        4.41      2.23 o 
  -7   4  11        0.20        2.40      2.04 o 
  -6   4  11        0.20        2.11      1.69 o 
  -5   4  11        0.82        2.74      2.02 o 
  -4   4  11       23.60       19.51      6.34 o 
  -3   4  11        0.11        1.33      1.27 o 
  -2   4  11       60.02       42.92      9.60 o 
  -1   4  11        0.26        1.47      3.04 o 
   0   4  11       13.70       18.22      7.05 o 
   1   4  11        3.38        1.23      2.59 o 
 -13   0  12        0.05        1.91      1.86 o 
 -12   0  12        8.63        5.92      3.69 o 
 -11   0  12       10.25        7.27      5.70 o 
 -10   0  12       32.96       23.42      8.79 o 
  -9   0  12       60.68       62.19     10.38 o 
  -8   0  12       36.04       32.90      8.93 o 
  -7   0  12      620.53      774.59     28.68 o 
  -6   0  12       54.61       57.86     14.04 o 
  -5   0  12      446.79      494.11     26.83 o 
  -4   0  12      198.53      226.29     14.13 o 
  -3   0  12       21.88       27.72     10.06 o 
  -2   0  12      113.60      111.03     19.77 o 
  -1   0  12       11.83       13.61      4.44 o 
   0   0  12        9.25        7.56      4.64 o 
   1   0  12       41.72       30.90     11.08 o 
   2   0  12       97.79      105.39     19.50 o 
 -13   1  12        1.10        1.24      1.45 o 
 -12   1  12        0.22        1.78      1.58 o 
 -11   1  12        1.95        2.57      1.99 o 
 -10   1  12        2.39        4.35      2.53 o 
  -9   1  12       13.79       10.40      3.83 o 
  -8   1  12       42.36       42.63      6.63 o 
  -7   1  12      144.08      156.61     14.87 o 
  -6   1  12        2.89        3.59      2.52 o 
  -5   1  12        5.64        5.30      2.42 o 
  -4   1  12      151.38      130.37     20.04 o 
  -3   1  12        0.49        6.91      4.25 o 
  -2   1  12       16.85       14.58      7.64 o 
  -1   1  12        1.63        1.99      2.59 o 
   0   1  12        7.54        8.15      4.80 o 
   1   1  12        9.81        6.60      4.33 o 
   2   1  12        5.47        5.17      3.91 o 
   3   1  12       46.93       37.97     18.28 o 
 -12   2  12        0.70        2.13      1.77 o 
 -11   2  12        6.95        4.84      2.00 o 
 -10   2  12        8.41        6.01      2.81 o 
  -9   2  12        0.20        1.31      1.26 o 
  -8   2  12        9.19        8.99      3.78 o 
  -7   2  12       23.56       18.89      5.19 o 
  -6   2  12        8.44        5.85      3.03 o 
  -5   2  12       12.79       11.70      4.09 o 
  -4   2  12        3.34        3.34      1.72 o 
  -3   2  12       20.60       11.70      4.72 o 
  -2   2  12       52.30       52.51      9.39 o 
  -1   2  12        0.04        1.96      5.15 o 
   0   2  12        6.02        2.62      2.69 o 
   1   2  12       17.77       12.65      6.29 o 
   2   2  12        3.43        4.27      4.39 o 
 -10   3  12        4.92        4.11      2.25 o 
  -9   3  12        0.40        2.29      2.03 o 
  -8   3  12        0.29        1.25      1.31 o 
  -7   3  12        0.38        1.46      1.61 o 
  -6   3  12        0.23        2.11      2.12 o 
  -5   3  12       12.96       11.31      3.09 o 
  -4   3  12        1.39        1.89      1.33 o 
  -3   3  12        0.06        1.13      1.66 o 
  -2   3  12        0.01       -0.12      2.89 o 
  -1   3  12        0.96        1.77      3.49 o 
   0   3  12        6.03        7.26      7.48 o 
   1   3  12       17.69       14.68      7.82 o 
  -7   4  12        1.61        2.78      1.70 o 
  -6   4  12        0.62        2.23      2.25 o 
  -5   4  12       22.68       17.90      6.56 o 
  -4   4  12       45.88       36.64     15.75 o 
  -3   4  12      136.36      183.61     38.37 o 
  -2   4  12       14.12       11.18      7.54 o 
 -11   1  13        0.70        1.18      1.37 o 
 -10   1  13       13.25        9.75      3.42 o 
  -9   1  13       89.94       91.94      9.47 o 
  -8   1  13      252.98      284.31     20.17 o 
  -7   1  13        1.56        1.10      1.34 o 
  -6   1  13       81.00       75.36     17.20 o 
  -5   1  13       29.46       19.67      5.52 o 
  -4   1  13        1.25        2.70      4.02 o 
  -3   1  13       93.38       79.63     23.34 o 
  -2   1  13        0.00        2.76      3.24 o 
  -1   1  13        0.38        0.95      1.96 o 
   0   1  13       10.32        3.65      3.01 o 
   1   1  13        0.07       -0.02      2.05 o 
 -10   2  13        0.07        1.02      1.05 o 
  -9   2  13       48.53       26.86      8.96 o 
  -8   2  13        9.04        3.65      2.03 o 
  -7   2  13        0.28        1.99      2.45 o 
  -6   2  13        0.35        1.66      1.33 o 
  -5   2  13        0.47        1.70      1.39 o 
  -4   2  13        2.70        2.50      4.24 o 
  -3   2  13        3.71        2.20      2.58 o 
  -2   2  13        0.97        1.72      2.58 o 
  -1   2  13        1.12        0.57      2.30 o 
   0   2  13       61.60       50.77     23.72 o 
  -8   3  13        2.68        1.84      2.20 o 
  -7   3  13        0.08        2.06      2.19 o 
  -6   3  13        1.51        0.71      1.18 o 
  -5   3  13        0.01        1.75      1.65 o 
  -4   3  13       36.38       25.66     18.30 o 
  -3   3  13        0.75        2.05      3.66 o 
  -9   0  14      222.51      201.97     32.19 o 
  -8   0  14       81.93       74.33     13.85 o 
  -7   0  14      165.85      161.91     26.12 o 
  -8   1  14        8.08        3.51      2.84 o 
  -7   1  14       20.53       15.73      5.10 o 
                                                 
